# Supplementary material for: (E)-2-(4-Nitro­benzyl­ideneamino)benzamide
Source: Acta Crystallogr Sect E Struct Rep Online. 2009 Jun 13;65(Pt 7):o1581. doi: 10.1107/S160053680902203X (PMC2969303; doi:10.1107/S160053680902203X)
Supplement: Supplementary file 2 [file e-65-o1581-Isup2.hkl]

# 
# h,k,l, Fc-squared, Fo-squared, sigma(Fo-squared) and status flag 
# 
data_I
_shelx_title ' A in P2(1)/c' 
_shelx_refln_list_code          4 
_shelx_F_calc_maximum      183.11 
_exptl_crystal_F_000       560.00 
_reflns_d_resolution_high  0.8347 
 
loop_ 
 _symmetry_equiv_pos_as_xyz 
 'x, y, z' 
 '-x, y+1/2, -z+1/2' 
 '-x, -y, -z' 
 'x, -y-1/2, z-1/2' 
 
_cell_length_a     7.3863 
_cell_length_b    12.2657 
_cell_length_c    14.1414 
_cell_angle_alpha  90.000 
_cell_angle_beta   97.248 
_cell_angle_gamma  90.000 
 
_shelx_F_squared_multiplier     1.000 
 
loop_ 
 _refln_index_h 
 _refln_index_k 
 _refln_index_l 
 _refln_F_squared_calc 
 _refln_F_squared_meas 
 _refln_F_squared_sigma 
 _refln_observed_status 
   1   0   0      434.23      388.93      7.83 o 
   2   0   0      114.39      131.64      7.79 o 
   3   0   0      824.44      807.01     12.03 o 
   4   0   0       53.06       49.28      1.50 o 
   5   0   0       77.80       72.44      2.34 o 
   6   0   0        0.81        1.40      0.48 o 
   7   0   0        1.20        0.35      0.63 o 
   8   0   0       33.27       35.00      2.29 o 
   1   1   0     1338.63     1244.13     19.45 o 
   2   1   0     6842.87     6809.48     78.52 o 
   3   1   0      126.07      132.72      1.58 o 
   4   1   0        2.37        4.23      0.35 o 
   5   1   0       23.32       22.25      0.69 o 
   6   1   0        4.58        5.60      0.49 o 
   7   1   0        1.85        1.96      0.57 o 
   8   1   0        1.13        1.31      0.69 o 
   0   2   0     7499.23     7356.70    137.68 o 
   1   2   0     1270.60     1232.90     13.41 o 
   2   2   0      158.48      154.90      2.85 o 
   3   2   0      452.10      434.24      4.05 o 
   4   2   0       21.89       19.15      0.81 o 
   5   2   0      165.56      176.73      2.17 o 
   6   2   0       18.98       19.27      0.88 o 
   7   2   0        6.16        6.23      0.71 o 
   8   2   0        9.29        8.64      0.84 o 
   1   3   0     6191.55     5885.04     76.48 o 
   2   3   0      936.20      967.86      8.74 o 
   3   3   0       10.57       10.96      0.67 o 
   4   3   0      592.67      616.44      6.33 o 
   5   3   0        1.16        1.00      0.37 o 
   6   3   0        1.82        2.10      0.50 o 
   7   3   0        9.01        8.90      0.80 o 
   8   3   0        7.08        6.79      1.23 o 
   0   4   0     1638.94     1594.74     23.72 o 
   1   4   0      534.32      516.90      4.96 o 
   2   4   0      104.33      100.06      1.33 o 
   3   4   0      585.30      602.68      5.88 o 
   4   4   0       19.30       19.07      0.74 o 
   5   4   0        9.55        9.51      0.63 o 
   6   4   0        0.23        0.25      0.44 o 
   7   4   0       14.87       15.32      1.02 o 
   8   4   0       26.95       30.76      1.69 o 
   1   5   0        0.77        1.18      0.32 o 
   2   5   0       33.09       25.90      0.73 o 
   3   5   0        4.60        5.01      0.43 o 
   4   5   0       37.29       38.63      1.00 o 
   5   5   0       56.80       58.69      1.37 o 
   6   5   0       45.58       42.97      1.37 o 
   7   5   0        5.40        5.09      0.75 o 
   8   5   0       14.54       11.72      1.37 o 
   0   6   0      502.05      477.21      6.82 o 
   1   6   0       63.87       64.04      1.13 o 
   2   6   0     1792.05     1870.47     16.70 o 
   3   6   0      125.31      145.77      2.05 o 
   4   6   0       45.78       44.04      1.25 o 
   5   6   0        7.90        9.90      0.76 o 
   6   6   0        7.04        7.33      0.77 o 
   7   6   0        0.74        0.95      0.64 o 
   8   6   0       22.86       22.52      1.77 o 
   1   7   0        1.82        1.23      0.32 o 
   2   7   0        2.01        4.19      0.46 o 
   3   7   0       84.67       87.70      2.11 o 
   4   7   0        5.36        6.58      0.82 o 
   5   7   0       11.98       13.69      0.89 o 
   6   7   0       55.06       58.48      1.69 o 
   7   7   0        0.10        0.68      0.67 o 
   0   8   0        3.73        4.85      0.62 o 
   1   8   0      119.16      115.15      2.00 o 
   2   8   0      167.28      158.65      2.21 o 
   3   8   0       29.26       25.58      1.06 o 
   4   8   0      160.54      148.75      2.64 o 
   5   8   0       29.64       29.27      1.29 o 
   6   8   0        1.57        1.64      0.74 o 
   7   8   0        2.81        0.67      0.81 o 
   1   9   0      242.62      253.49      3.55 o 
   2   9   0      224.60      198.61      3.05 o 
   3   9   0      126.12      118.57      2.28 o 
   4   9   0        0.98        1.79      0.59 o 
   5   9   0        6.95        7.42      0.91 o 
   6   9   0        9.56       12.74      1.42 o 
   0  10   0       16.12       16.08      1.78 o 
   1  10   0       13.30       13.37      0.88 o 
   2  10   0        3.58        3.51      0.61 o 
   3  10   0      172.57      184.63      3.08 o 
   4  10   0       53.60       46.17      1.76 o 
   5  10   0       43.86       40.24      1.60 o 
   6  10   0       49.04       48.74      2.44 o 
   1  11   0       64.52       65.65      1.96 o 
   2  11   0       18.69       21.46      1.13 o 
   3  11   0        8.43        6.79      0.84 o 
   4  11   0        0.68        0.84      0.72 o 
   5  11   0        9.33       13.57      1.12 o 
   0  12   0       16.74       15.94      1.70 o 
   1  12   0       10.03        9.34      1.04 o 
   2  12   0      125.68      131.29      2.96 o 
   3  12   0       49.49       55.02      1.83 o 
   4  12   0       34.41       37.49      1.62 o 
   5  12   0        1.05        2.15      1.01 o 
   1  13   0        4.13        5.06      0.92 o 
   2  13   0        0.20       -0.42      0.78 o 
   3  13   0      107.55      113.76      2.87 o 
   4  13   0       27.96       24.17      1.83 o 
   0  14   0        0.46       -0.26      1.06 o 
   1  14   0        0.50       -0.21      0.82 o 
   2  14   0        7.59       10.56      1.20 o 
  -8   1   1        0.25       -0.32      0.67 o 
  -7   1   1        7.34        7.08      0.80 o 
  -6   1   1       92.70       95.50      1.67 o 
  -5   1   1       12.33       11.81      0.57 o 
  -4   1   1      158.19      143.47      1.73 o 
  -3   1   1        1.86        3.21      0.29 o 
  -2   1   1    18045.24    18581.06    236.87 o 
  -1   1   1       14.68        8.00      0.61 o 
   0   1   1      543.27      519.12      7.22 o 
   1   1   1        1.75        3.46      1.15 o 
   2   1   1       24.44       20.50      0.95 o 
   3   1   1       18.19       18.12      0.56 o 
   4   1   1      218.87      217.35      3.07 o 
   5   1   1       63.56       62.15      1.47 o 
   6   1   1        1.48        1.24      0.39 o 
   7   1   1       52.13       53.01      1.61 o 
   8   1   1        0.42        0.51      0.68 o 
  -8   2   1        0.44        0.09      0.82 o 
  -7   2   1        6.17        6.22      0.67 o 
  -6   2   1       79.23       77.03      1.91 o 
  -5   2   1        4.46        4.55      0.44 o 
  -4   2   1      356.25      354.37      3.60 o 
  -3   2   1      428.16      412.78      4.35 o 
  -2   2   1     4449.80     4367.74     50.74 o 
  -1   2   1    14173.97    13854.39    159.45 o 
   0   2   1     1229.48     1226.85     16.62 o 
   1   2   1        5.59        4.15      0.54 o 
   2   2   1      815.50      730.53      7.41 o 
   3   2   1       11.78       13.20      0.57 o 
   4   2   1      185.59      166.25      1.94 o 
   5   2   1        2.73        2.31      0.39 o 
   6   2   1        0.02        0.74      0.43 o 
   7   2   1       61.30       58.52      1.53 o 
   8   2   1        0.26        0.74      0.71 o 
  -8   3   1        4.00        3.24      1.03 o 
  -7   3   1        2.51        4.29      0.80 o 
  -6   3   1       49.04       55.30      1.28 o 
  -5   3   1      108.80      106.25      1.56 o 
  -4   3   1      549.97      555.55      5.48 o 
  -3   3   1       62.25       60.03      1.17 o 
  -2   3   1     1058.94     1133.47     11.93 o 
  -1   3   1      250.37      240.06      4.12 o 
   0   3   1      290.31      243.29      3.83 o 
   1   3   1      568.26      582.95      8.49 o 
   2   3   1      220.46      221.51      2.32 o 
   3   3   1       91.80      105.24      1.52 o 
   4   3   1      484.94      489.90      4.51 o 
   5   3   1       43.97       49.07      1.37 o 
   6   3   1        3.53        3.42      0.54 o 
   7   3   1       35.38       35.38      1.98 o 
   8   3   1        1.03        1.13      0.84 o 
  -8   4   1        0.02        0.39      0.87 o 
  -7   4   1        5.39        5.72      0.84 o 
  -6   4   1        2.85        1.78      0.51 o 
  -5   4   1       73.90       71.30      1.31 o 
  -4   4   1        1.71        1.83      0.37 o 
  -3   4   1      550.09      515.21      4.84 o 
  -2   4   1       88.26       86.04      1.17 o 
  -1   4   1       78.41       80.72      1.23 o 
   0   4   1      177.46      175.58      2.61 o 
   1   4   1      138.49      125.96      1.91 o 
   2   4   1     2366.32     2387.87     22.15 o 
   3   4   1        0.11        0.13      0.26 o 
   4   4   1      111.74      121.67      1.64 o 
   5   4   1      226.95      224.74      2.80 o 
   6   4   1       43.01       40.99      1.22 o 
   7   4   1       24.82       27.46      1.49 o 
   8   4   1        7.95        7.84      0.91 o 
  -8   5   1        0.03        0.17      0.86 o 
  -7   5   1       12.76       12.15      1.50 o 
  -6   5   1       17.12       16.17      1.04 o 
  -5   5   1        0.46       -0.08      0.37 o 
  -4   5   1      359.42      388.21      4.24 o 
  -3   5   1       60.89       71.86      1.20 o 
  -2   5   1       75.23       71.75      1.10 o 
  -1   5   1      245.16      243.84      2.78 o 
   0   5   1     2816.48     2936.88     25.76 o 
   1   5   1     1410.06     1397.66     12.65 o 
   2   5   1      341.13      368.81      4.06 o 
   3   5   1       10.28        4.35      0.41 o 
   4   5   1       15.49       16.51      0.75 o 
   5   5   1       90.86       98.78      1.85 o 
   6   5   1        0.00        0.29      0.49 o 
   7   5   1        0.70        1.13      0.65 o 
   8   5   1        6.98        5.84      0.88 o 
  -8   6   1        0.04       -0.29      0.92 o 
  -7   6   1       11.32       12.05      1.25 o 
  -6   6   1        0.45        0.73      0.53 o 
  -5   6   1       10.77       11.73      0.83 o 
  -4   6   1       42.36       50.80      1.77 o 
  -3   6   1      143.42      151.14      2.13 o 
  -2   6   1      262.37      257.50      2.76 o 
  -1   6   1      287.45      295.27      3.16 o 
   0   6   1       93.91       94.00      1.46 o 
   1   6   1       50.73       43.71      1.04 o 
   2   6   1      613.69      629.84      6.52 o 
   3   6   1      148.32      142.02      2.35 o 
   4   6   1        5.85        7.19      0.55 o 
   5   6   1       40.39       41.69      1.28 o 
   6   6   1        0.75        0.23      0.56 o 
   7   6   1        0.44        0.71      0.65 o 
  -7   7   1        3.56        4.08      0.95 o 
  -6   7   1      115.72      125.32      2.74 o 
  -5   7   1       88.95       89.85      1.84 o 
  -4   7   1      129.99      124.85      2.12 o 
  -3   7   1        9.43       10.45      0.67 o 
  -2   7   1      258.63      254.16      3.13 o 
  -1   7   1        4.82        6.11      0.44 o 
   0   7   1      136.50      127.39      1.78 o 
   1   7   1      359.16      402.07      4.46 o 
   2   7   1       50.43       48.98      1.09 o 
   3   7   1       29.10       28.15      1.51 o 
   4   7   1      111.32      125.44      2.18 o 
   5   7   1       37.37       33.62      1.29 o 
   6   7   1        0.45        0.00      0.68 o 
   7   7   1        0.92        0.44      0.75 o 
  -7   8   1        8.64        7.85      1.29 o 
  -6   8   1       24.10       22.25      1.34 o 
  -5   8   1       29.51       29.89      1.19 o 
  -4   8   1      188.56      185.41      3.79 o 
  -3   8   1      554.61      562.76      6.63 o 
  -2   8   1      100.37       97.77      1.86 o 
  -1   8   1       50.08       42.78      1.12 o 
   0   8   1       28.55       28.56      0.84 o 
   1   8   1      240.74      257.68      2.88 o 
   2   8   1        4.47        3.68      0.51 o 
   3   8   1       98.17      100.14      1.86 o 
   4   8   1      508.68      498.04      6.19 o 
   5   8   1        7.15        4.25      0.74 o 
   6   8   1       83.70       91.30      2.27 o 
   7   8   1        0.64        1.41      0.80 o 
  -6   9   1      102.92      105.52      2.84 o 
  -5   9   1       29.43       28.68      2.19 o 
  -4   9   1       74.90       71.30      2.37 o 
  -3   9   1       30.48       32.74      1.21 o 
  -2   9   1       85.72       80.44      1.76 o 
  -1   9   1        4.29        4.81      0.57 o 
   0   9   1       52.25       52.52      1.29 o 
   1   9   1       23.16       24.55      0.93 o 
   2   9   1      384.99      387.88      4.65 o 
   3   9   1      213.28      209.45      3.27 o 
   4   9   1       71.97       70.54      1.81 o 
   5   9   1        3.28        4.40      0.78 o 
   6   9   1        0.04        0.73      0.89 o 
  -6  10   1        0.00        0.92      1.07 o 
  -5  10   1       13.61       13.77      1.24 o 
  -4  10   1       28.10       28.26      1.29 o 
  -3  10   1       10.76       11.47      0.88 o 
  -2  10   1       15.65       16.66      0.94 o 
  -1  10   1       11.90       10.94      1.26 o 
   0  10   1      235.59      236.84      3.71 o 
   1  10   1       83.93       76.31      1.87 o 
   2  10   1      220.49      227.81      3.62 o 
   3  10   1        4.11        6.84      0.77 o 
   4  10   1       30.83       26.02      1.30 o 
   5  10   1       40.81       42.90      1.67 o 
   6  10   1        0.38        0.81      0.77 o 
  -5  11   1       92.73       98.28      2.82 o 
  -4  11   1        0.16        0.60      0.74 o 
  -3  11   1        0.36        0.28      0.59 o 
  -2  11   1        0.00       -0.53      0.53 o 
  -1  11   1        3.91        3.35      0.68 o 
   0  11   1       16.39       16.73      1.26 o 
   1  11   1        1.07        1.34      0.63 o 
   2  11   1      403.18      415.24      6.76 o 
   3  11   1      335.77      352.82      4.89 o 
   4  11   1       41.71       39.41      1.57 o 
   5  11   1        9.24       11.01      1.10 o 
  -5  12   1       33.80       37.57      4.32 o 
  -4  12   1        1.74        0.86      0.87 o 
  -3  12   1       18.42       18.88      1.21 o 
  -2  12   1        0.64       -0.31      0.78 o 
  -1  12   1       23.60       20.91      1.26 o 
   0  12   1        0.05       -0.82      0.82 o 
   1  12   1        0.17        0.97      0.82 o 
   2  12   1       79.32       74.47      2.54 o 
   3  12   1       55.88       65.79      2.11 o 
   4  12   1       58.54       61.87      1.98 o 
  -4  13   1       85.00       90.32      3.73 o 
  -3  13   1        1.80        4.07      1.09 o 
  -2  13   1        0.80        1.78      0.93 o 
  -1  13   1        3.11        2.49      0.98 o 
   0  13   1        5.10        4.54      0.90 o 
   1  13   1        0.93        0.91      0.78 o 
   2  13   1        0.14       -0.73      0.73 o 
   3  13   1      183.55      188.43      3.99 o 
  -2  14   1       13.24       20.63      1.71 o 
  -1  14   1        4.72        2.79      1.13 o 
   0  14   1        0.03        0.01      0.84 o 
   1  14   1       16.03       20.16      1.43 o 
   2  14   1       85.61       96.85      3.03 o 
  -8   0   2       16.76       15.92      1.58 o 
  -7   0   2        3.52        3.40      0.90 o 
  -6   0   2        6.74        5.52      0.88 o 
  -5   0   2      208.83      205.00      3.91 o 
  -4   0   2        7.57        6.58      0.55 o 
  -3   0   2      576.75      590.02     12.03 o 
  -2   0   2    33529.88    33870.68    495.36 o 
   0   0   2     3657.71     3483.21    314.83 o 
   1   0   2      925.11      849.65     16.67 o 
   2   0   2     3202.01     3248.09     61.57 o 
   3   0   2      144.06      135.62      2.17 o 
   4   0   2        5.91        5.73      0.60 o 
   5   0   2      754.18      755.48      9.43 o 
   6   0   2      143.67      139.62      3.74 o 
   7   0   2       29.29       30.16      2.00 o 
   8   0   2      117.29      136.30      3.94 o 
  -8   1   2       12.49        9.81      0.99 o 
  -7   1   2       30.24       28.74      1.39 o 
  -6   1   2      276.04      285.22      3.37 o 
  -5   1   2       92.91       89.57      1.47 o 
  -4   1   2      373.28      354.59      3.58 o 
  -3   1   2      647.55      681.11      8.55 o 
  -2   1   2    13914.63    14056.75    166.02 o 
  -1   1   2      277.47      288.12      4.33 o 
   0   1   2     5826.08     6106.50     80.64 o 
   1   1   2     2665.81     2639.60     35.22 o 
   2   1   2       17.71       20.59      0.79 o 
   3   1   2       20.16       23.15      0.54 o 
   4   1   2      301.48      293.82      2.77 o 
   5   1   2      106.45      104.22      1.68 o 
   6   1   2       18.95       20.17      0.95 o 
   7   1   2        0.08       -0.33      0.59 o 
   8   1   2        0.58       -0.44      0.71 o 
  -8   2   2        0.02       -0.45      0.78 o 
  -7   2   2        1.96        0.72      0.56 o 
  -6   2   2       43.36       47.60      1.20 o 
  -5   2   2       30.22       31.38      1.09 o 
  -4   2   2     1848.08     1830.12     16.13 o 
  -3   2   2      437.92      407.05      6.46 o 
  -2   2   2    10203.93    10244.51    117.83 o 
  -1   2   2      841.07      815.46     10.00 o 
   0   2   2     1589.93     1547.62     20.89 o 
   1   2   2      495.04      446.13      5.97 o 
   2   2   2      303.54      272.76      4.43 o 
   3   2   2      607.67      590.40      5.70 o 
   4   2   2       89.17       93.15      1.82 o 
   5   2   2       58.51       61.52      1.28 o 
   6   2   2       17.44       14.27      0.80 o 
   7   2   2        0.00        0.26      0.60 o 
   8   2   2        4.12        5.84      0.91 o 
  -8   3   2        1.64        1.00      0.87 o 
  -7   3   2       10.66       10.81      1.72 o 
  -6   3   2        0.62        0.06      0.40 o 
  -5   3   2        6.32        6.68      0.51 o 
  -4   3   2      468.60      473.58      4.27 o 
  -3   3   2     1859.41     1870.26     20.58 o 
  -2   3   2     1525.77     1489.20     19.83 o 
  -1   3   2      463.59      404.28      7.03 o 
   0   3   2       32.01       42.84      1.64 o 
   1   3   2       16.45       13.56      0.75 o 
   2   3   2        5.25        2.75      0.31 o 
   3   3   2      259.19      265.88      2.79 o 
   4   3   2      470.67      482.87      4.72 o 
   5   3   2       13.65       14.92      0.72 o 
   6   3   2       38.10       36.09      1.04 o 
   7   3   2      145.45      151.38      2.78 o 
   8   3   2       14.81       15.78      1.19 o 
  -8   4   2        1.70        2.26      0.93 o 
  -7   4   2        1.91        1.70      0.77 o 
  -6   4   2       22.99       25.03      1.37 o 
  -5   4   2       33.91       35.51      0.96 o 
  -4   4   2      132.73      147.43      2.12 o 
  -3   4   2      260.74      253.21      2.64 o 
  -2   4   2      539.23      531.29      5.55 o 
  -1   4   2      364.66      362.03      4.72 o 
   0   4   2     2072.64     2076.55     28.07 o 
   1   4   2      355.86      366.46      4.97 o 
   2   4   2      270.51      296.27      3.32 o 
   3   4   2      444.71      487.73      4.92 o 
   4   4   2       29.40       27.83      0.93 o 
   5   4   2        0.88        0.87      0.40 o 
   6   4   2      107.39      104.69      1.91 o 
   7   4   2        4.31        4.91      0.69 o 
   8   4   2       37.46       40.99      2.23 o 
  -8   5   2       14.47       12.75      1.44 o 
  -7   5   2        1.10        0.97      1.06 o 
  -6   5   2        1.51        0.84      0.72 o 
  -5   5   2       10.59       12.55      0.71 o 
  -4   5   2        5.32        5.41      0.47 o 
  -3   5   2       85.43       84.16      1.29 o 
  -2   5   2      539.96      565.21      5.51 o 
  -1   5   2      280.43      241.62      2.63 o 
   0   5   2     3163.76     3285.55     30.37 o 
   1   5   2       33.45       31.76      0.87 o 
   2   5   2      224.74      250.95      2.99 o 
   3   5   2        1.19        0.29      0.29 o 
   4   5   2       33.97       34.10      1.00 o 
   5   5   2        0.34       -0.22      0.39 o 
   6   5   2        3.35        3.28      0.61 o 
   7   5   2       63.32       66.59      1.68 o 
   8   5   2        8.10        8.40      1.10 o 
  -8   6   2       21.11       21.48      2.70 o 
  -7   6   2       56.61       57.98      2.73 o 
  -6   6   2       72.22       74.43      2.39 o 
  -5   6   2       19.16       17.67      0.99 o 
  -4   6   2        1.10        0.61      0.39 o 
  -3   6   2       34.71       35.26      0.99 o 
  -2   6   2       25.29       22.68      0.61 o 
  -1   6   2      251.31      233.52      2.58 o 
   0   6   2     1588.50     1687.91     14.16 o 
   1   6   2      230.77      261.67      3.07 o 
   2   6   2      105.32      106.74      1.60 o 
   3   6   2       29.73       23.47      0.97 o 
   4   6   2      224.03      228.41      3.10 o 
   5   6   2        2.78        2.56      0.74 o 
   6   6   2       28.57       28.84      1.25 o 
   7   6   2       14.73       12.57      1.00 o 
  -7   7   2       16.55       16.05      2.34 o 
  -6   7   2       48.12       46.25      2.05 o 
  -5   7   2      210.03      221.22      3.53 o 
  -4   7   2       48.53       46.74      1.28 o 
  -3   7   2      121.55      112.01      3.54 o 
  -2   7   2      298.75      282.96      3.18 o 
  -1   7   2      199.26      192.51      2.32 o 
   0   7   2       26.72       28.20      0.99 o 
   1   7   2       83.85       86.51      1.57 o 
   2   7   2      167.72      167.09      2.22 o 
   3   7   2        1.10        1.93      0.41 o 
   4   7   2      134.53      142.74      2.50 o 
   5   7   2        4.57        6.76      0.73 o 
   6   7   2        6.64        5.96      0.82 o 
   7   7   2        0.46       -0.56      0.71 o 
  -7   8   2        0.12        0.26      0.90 o 
  -6   8   2       18.89       19.35      1.52 o 
  -5   8   2        3.02        4.74      0.92 o 
  -4   8   2      429.00      414.77      5.49 o 
  -3   8   2      145.16      132.49      3.87 o 
  -2   8   2        4.00        4.97      0.86 o 
  -1   8   2      167.69      171.84      2.38 o 
   0   8   2      218.65      211.76      2.95 o 
   1   8   2       99.94       99.98      1.54 o 
   2   8   2       20.33       21.37      0.73 o 
   3   8   2        4.78        4.17      0.56 o 
   4   8   2       17.63       18.70      0.99 o 
   5   8   2        1.34        1.66      0.64 o 
   6   8   2        0.00       -0.61      0.61 o 
   7   8   2        0.00       -0.18      0.73 o 
  -6   9   2        2.44        1.31      0.87 o 
  -5   9   2        0.46        0.48      0.79 o 
  -4   9   2       12.54       11.34      0.91 o 
  -3   9   2       21.29       22.71      1.20 o 
  -2   9   2       19.17       18.14      0.89 o 
  -1   9   2      233.56      258.32      3.55 o 
   0   9   2       85.52       89.45      1.88 o 
   1   9   2       17.41       16.99      0.76 o 
   2   9   2      321.62      305.96      3.68 o 
   3   9   2       69.23       74.46      1.74 o 
   4   9   2       54.92       53.76      2.09 o 
   5   9   2       58.27       60.58      1.81 o 
   6   9   2       15.46       16.47      1.21 o 
  -6  10   2        5.87        7.73      1.43 o 
  -5  10   2        1.25        1.71      0.98 o 
  -4  10   2        4.76        5.92      0.91 o 
  -3  10   2        2.34        1.82      0.71 o 
  -2  10   2       16.42       18.82      1.01 o 
  -1  10   2        0.00        0.54      0.48 o 
   0  10   2      131.54      124.11      3.64 o 
   1  10   2     1111.36     1117.66     13.02 o 
   2  10   2       64.29       57.41      1.63 o 
   3  10   2        0.68       -0.11      0.52 o 
   4  10   2       84.58       86.05      2.58 o 
   5  10   2        0.13        0.91      0.70 o 
   6  10   2        1.39        2.05      1.10 o 
  -5  11   2       11.62       12.12      1.53 o 
  -4  11   2       52.99       60.59      2.64 o 
  -3  11   2       15.62       14.99      1.23 o 
  -2  11   2        0.02        0.24      0.58 o 
  -1  11   2       57.04       58.51      1.56 o 
   0  11   2      206.14      193.39      4.85 o 
   1  11   2      150.60      158.77      3.13 o 
   2  11   2       12.03       10.22      0.97 o 
   3  11   2        1.00        1.45      0.68 o 
   4  11   2       27.00       28.73      1.37 o 
   5  11   2       39.73       45.56      1.82 o 
  -5  12   2       45.92       53.56      2.77 o 
  -4  12   2        0.48       -0.97      0.97 o 
  -3  12   2        2.57        3.84      0.95 o 
  -2  12   2       18.27       18.46      1.56 o 
  -1  12   2       57.03       64.06      6.28 o 
   0  12   2        4.24        5.55      0.84 o 
   1  12   2       50.26       48.58      2.34 o 
   2  12   2       13.89       13.38      1.12 o 
   3  12   2        1.57        0.87      0.77 o 
   4  12   2        1.11        1.21      0.77 o 
  -4  13   2        3.28        4.07      1.28 o 
  -3  13   2        1.11        1.89      1.04 o 
  -2  13   2        9.62       13.27      1.40 o 
  -1  13   2       58.10       67.09      2.53 o 
   0  13   2       17.46       17.62      1.52 o 
   1  13   2      129.71      128.34      3.49 o 
   2  13   2      246.22      261.72      5.52 o 
   3  13   2       17.75       15.47      2.44 o 
  -2  14   2       20.47       23.68      2.33 o 
  -1  14   2       15.01       14.53      1.49 o 
   0  14   2        0.68        0.28      1.02 o 
   1  14   2       41.39       43.53      2.20 o 
   2  14   2       22.94       17.48      1.62 o 
  -8   1   3        0.02        1.37      0.83 o 
  -7   1   3       15.54       17.20      1.13 o 
  -6   1   3      213.78      225.52      3.16 o 
  -5   1   3        0.36        1.25      0.59 o 
  -4   1   3     2299.49     2329.59     20.71 o 
  -3   1   3       11.15       14.03      1.10 o 
  -2   1   3      348.27      333.95      4.66 o 
  -1   1   3     1551.46     1504.24     17.89 o 
   0   1   3      776.01      675.14     10.93 o 
   1   1   3      135.00      120.49      2.09 o 
   2   1   3      273.81      273.57      6.67 o 
   3   1   3      124.16      127.35      1.57 o 
   4   1   3        2.07        4.48      0.44 o 
   5   1   3       16.64       17.87      1.10 o 
   6   1   3       14.32       14.65      0.84 o 
   7   1   3       39.29       48.15      2.20 o 
   8   1   3        2.21        3.66      0.90 o 
  -8   2   3        0.03        0.36      0.67 o 
  -7   2   3        2.00        1.69      0.68 o 
  -6   2   3        4.05        3.64      0.62 o 
  -5   2   3       84.40       83.94      1.91 o 
  -4   2   3      515.09      514.64      5.71 o 
  -3   2   3     1602.25     1614.78     19.32 o 
  -2   2   3     8221.48     8231.05    105.46 o 
  -1   2   3     2555.71     2692.20     31.62 o 
   0   2   3      833.98      761.03     10.69 o 
   1   2   3      405.11      391.06      5.43 o 
   2   2   3       68.44       72.64      2.16 o 
   3   2   3       23.91       19.80      0.70 o 
   4   2   3      270.60      245.53      2.75 o 
   5   2   3      512.73      518.36      5.18 o 
   6   2   3        2.80        4.37      0.61 o 
   7   2   3        3.78        3.63      0.74 o 
   8   2   3      157.02      179.03      3.27 o 
  -8   3   3        0.11        0.14      0.84 o 
  -7   3   3       61.83       55.46      1.70 o 
  -6   3   3       20.30       26.57      1.10 o 
  -5   3   3        6.42       11.20      0.71 o 
  -4   3   3     2834.61     2779.03     28.52 o 
  -3   3   3     1067.06     1075.83     13.34 o 
  -2   3   3     1030.67     1066.62     12.85 o 
  -1   3   3      593.96      596.59     12.98 o 
   0   3   3      236.93      214.26      3.36 o 
   1   3   3      111.32      122.84      2.58 o 
   2   3   3      334.64      342.30      4.72 o 
   3   3   3      147.76      146.15      1.76 o 
   4   3   3      243.58      247.48      2.75 o 
   5   3   3       16.16       15.11      0.78 o 
   6   3   3        8.45        7.92      0.73 o 
   7   3   3        0.01        0.12      0.66 o 
   8   3   3        3.00        2.05      0.83 o 
  -8   4   3        0.13       -0.76      0.83 o 
  -7   4   3        0.34       -0.11      0.72 o 
  -6   4   3       69.53       65.31      1.68 o 
  -5   4   3      340.12      341.59      4.06 o 
  -4   4   3      143.04      129.35      2.08 o 
  -3   4   3      190.39      206.26      2.46 o 
  -2   4   3      552.50      588.66      7.52 o 
  -1   4   3     1034.77     1029.33     13.74 o 
   0   4   3       59.35       54.91      1.43 o 
   1   4   3        0.02        1.01      0.47 o 
   2   4   3      114.71      117.04      1.53 o 
   3   4   3        0.35       -0.12      0.26 o 
   4   4   3        1.61        1.77      0.36 o 
   5   4   3       76.93       83.78      1.62 o 
   6   4   3       54.97       60.21      1.57 o 
   7   4   3       62.37       71.53      1.92 o 
   8   4   3       16.41       14.64      1.47 o 
  -8   5   3        4.77        6.17      1.17 o 
  -7   5   3       23.38       24.99      1.67 o 
  -6   5   3        0.18        0.78      0.64 o 
  -5   5   3       20.57       15.62      2.00 o 
  -4   5   3        8.06        7.87      0.76 o 
  -3   5   3       15.90       17.44      0.72 o 
  -2   5   3      610.63      637.04      7.14 o 
  -1   5   3       77.64       76.65      2.26 o 
   0   5   3       83.28       90.45      1.60 o 
   1   5   3        0.60        1.78      0.33 o 
   2   5   3     2184.89     2182.78     20.70 o 
   3   5   3        1.63        1.83      0.34 o 
   4   5   3        5.68        5.90      0.52 o 
   5   5   3       23.69       24.83      0.93 o 
   6   5   3       97.82       99.48      1.84 o 
   7   5   3       32.50       39.10      1.59 o 
  -8   6   3        0.34       -0.07      0.93 o 
  -7   6   3       24.93       27.22      1.78 o 
  -6   6   3       29.12       31.02      1.55 o 
  -5   6   3      141.62      136.32      2.97 o 
  -4   6   3       70.26       75.26      1.99 o 
  -3   6   3       94.34       89.54      1.71 o 
  -2   6   3        5.36        6.06      0.45 o 
  -1   6   3      436.18      466.97      4.64 o 
   0   6   3        1.83        2.17      0.30 o 
   1   6   3      232.65      238.63      2.52 o 
   2   6   3      356.25      366.54      3.71 o 
   3   6   3      254.06      252.02      3.00 o 
   4   6   3       42.43       44.32      1.20 o 
   5   6   3        0.44        0.55      0.47 o 
   6   6   3       20.57       23.40      1.05 o 
   7   6   3       18.49       18.00      1.19 o 
  -7   7   3        3.01        3.58      1.02 o 
  -6   7   3       27.73       25.69      1.66 o 
  -5   7   3       39.04       41.58      1.86 o 
  -4   7   3      179.21      170.35      4.25 o 
  -3   7   3       56.93       56.32      1.37 o 
  -2   7   3        0.14        0.52      0.38 o 
  -1   7   3      412.38      453.45      6.00 o 
   0   7   3      319.97      317.99      3.30 o 
   1   7   3       43.19       35.93      0.82 o 
   2   7   3        2.43        1.18      0.33 o 
   3   7   3       97.81       96.23      1.62 o 
   4   7   3       89.66       85.69      1.65 o 
   5   7   3        2.45        1.12      0.52 o 
   6   7   3        4.58        5.24      0.73 o 
   7   7   3        4.89        3.61      1.03 o 
  -7   8   3        0.00        0.57      0.94 o 
  -6   8   3       39.79       36.40      1.93 o 
  -5   8   3      162.84      165.80      3.74 o 
  -4   8   3      136.17      133.44      3.99 o 
  -3   8   3        0.03        0.15      0.44 o 
  -2   8   3       32.57       28.44      1.47 o 
  -1   8   3       62.47       64.84      1.88 o 
   0   8   3      322.57      316.92      3.50 o 
   1   8   3       52.00       48.97      1.26 o 
   2   8   3       68.76       71.69      1.25 o 
   3   8   3      316.97      310.29      4.23 o 
   4   8   3        0.75        0.68      0.47 o 
   5   8   3        0.60        0.17      0.58 o 
   6   8   3        1.46        1.64      0.85 o 
   7   8   3        7.56        7.58      1.21 o 
  -6   9   3        5.22        3.74      1.04 o 
  -5   9   3       13.36       14.52      1.52 o 
  -4   9   3       12.02        9.22      1.13 o 
  -3   9   3       43.90       42.81      1.69 o 
  -2   9   3       48.22       42.00      1.58 o 
  -1   9   3      118.75      114.94      2.34 o 
   0   9   3      619.78      611.57      6.93 o 
   1   9   3        0.03        0.19      0.39 o 
   2   9   3       30.24       28.45      1.40 o 
   3   9   3        1.58        2.71      0.54 o 
   4   9   3       40.11       37.88      1.33 o 
   5   9   3       34.67       35.64      1.42 o 
   6   9   3       56.06       62.34      2.32 o 
  -6  10   3        1.39        0.36      0.91 o 
  -5  10   3        8.78        9.29      1.27 o 
  -4  10   3        0.05       -0.74      0.74 o 
  -3  10   3       13.81       13.90      1.28 o 
  -2  10   3        0.77        1.80      0.62 o 
  -1  10   3      266.11      278.64      4.48 o 
   0  10   3      133.07      126.09      2.58 o 
   1  10   3       14.96       17.15      1.05 o 
   2  10   3      187.79      179.88      3.62 o 
   3  10   3        5.83        4.19      0.90 o 
   4  10   3        2.17        3.45      0.88 o 
   5  10   3       25.01       23.79      1.54 o 
   6  10   3        1.08        0.53      1.16 o 
  -5  11   3       22.78       17.72      1.80 o 
  -4  11   3       15.20       14.00      3.84 o 
  -3  11   3        7.32        7.37      1.22 o 
  -2  11   3        5.92        6.57      1.03 o 
  -1  11   3        2.58        3.48      0.76 o 
   0  11   3      536.11      580.27      8.58 o 
   1  11   3       64.03       57.96      2.07 o 
   2  11   3       67.72       65.94      3.86 o 
   3  11   3       41.65       48.25      2.07 o 
   4  11   3       13.93       16.53      2.11 o 
   5  11   3        0.07       -0.12      0.88 o 
  -5  12   3        0.43        0.18      1.08 o 
  -4  12   3       16.50       23.44      2.50 o 
  -3  12   3        3.56        5.68      1.27 o 
  -2  12   3       20.38       23.64      1.82 o 
  -1  12   3        2.65        2.84      0.95 o 
   0  12   3      398.03      408.93      7.25 o 
   1  12   3      217.69      224.12      4.71 o 
   2  12   3        1.77        1.54      0.85 o 
   3  12   3        0.89        1.69      0.91 o 
   4  12   3       16.99       17.70      1.55 o 
  -3  13   3        2.79        2.89      1.18 o 
  -2  13   3        7.72       10.62      1.44 o 
  -1  13   3        1.73        1.82      1.19 o 
   0  13   3       14.82       13.97      1.82 o 
   1  13   3       67.87       66.52      3.28 o 
   2  13   3        6.50        5.82      1.51 o 
   3  13   3       31.31       34.49      2.65 o 
  -2  14   3        1.45       -0.66      1.19 o 
  -1  14   3        8.97       10.66      2.94 o 
   0  14   3        6.97        5.17      1.51 o 
   1  14   3        9.37       10.19      1.75 o 
  -8   0   4      132.66      133.38      4.01 o 
  -7   0   4       12.69       14.72      1.83 o 
  -6   0   4        2.86        3.18      0.83 o 
  -5   0   4        9.32        9.49      0.93 o 
  -4   0   4        0.66        1.56      0.79 o 
  -3   0   4      249.48      245.52      6.12 o 
  -2   0   4      403.85      436.25      9.16 o 
   0   0   4     1547.70     1417.08     27.54 o 
   1   0   4      117.85      109.22      2.68 o 
   2   0   4     2850.41     2859.54     52.27 o 
   3   0   4      275.85      289.00      5.45 o 
   4   0   4      429.70      436.37      6.43 o 
   5   0   4       33.30       36.74      2.73 o 
   6   0   4       77.74       77.70      2.70 o 
   7   0   4      101.03       97.92     14.00 o 
   8   0   4       55.99       59.70      9.00 o 
  -8   1   4       48.10       49.03      1.99 o 
  -7   1   4       60.31       56.82      1.69 o 
  -6   1   4        0.84        0.39      0.50 o 
  -5   1   4      174.50      179.88      2.55 o 
  -4   1   4      740.61      741.61      9.46 o 
  -3   1   4       44.71       41.05      1.19 o 
  -2   1   4      628.20      566.75      7.43 o 
  -1   1   4      225.78      201.41      4.61 o 
   0   1   4      218.70      232.07      3.85 o 
   1   1   4      715.11      682.52      9.98 o 
   2   1   4        5.52        1.65      0.45 o 
   3   1   4     2545.97     2637.38     27.03 o 
   4   1   4      344.71      345.07      4.12 o 
   5   1   4       70.47       73.17      1.43 o 
   6   1   4      143.50      153.02      2.60 o 
   7   1   4      145.11      158.48      3.24 o 
   8   1   4        5.07        5.00      1.25 o 
  -8   2   4        6.68        4.25      0.84 o 
  -7   2   4        1.50        1.34      0.72 o 
  -6   2   4      182.33      173.75      3.07 o 
  -5   2   4       17.77       21.41      1.11 o 
  -4   2   4     1773.53     1763.43     18.77 o 
  -3   2   4      412.63      397.05      5.63 o 
  -2   2   4      844.25      816.00     10.56 o 
  -1   2   4      772.78      718.94      9.02 o 
   0   2   4     2423.20     2308.12     27.79 o 
   1   2   4        1.03        4.03      0.53 o 
   2   2   4       11.47        8.59      0.80 o 
   3   2   4     1171.25     1194.13     13.99 o 
   4   2   4       68.93       65.43      1.37 o 
   5   2   4       91.95       98.27      1.71 o 
   6   2   4       32.31       33.50      1.22 o 
   7   2   4       44.82       42.94      2.42 o 
   8   2   4        0.27        1.65      1.07 o 
  -8   3   4        0.06       -0.29      0.70 o 
  -7   3   4        9.91        8.72      0.93 o 
  -6   3   4        6.41        5.55      0.78 o 
  -5   3   4      104.26       98.42      1.93 o 
  -4   3   4     1183.33     1202.94     13.03 o 
  -3   3   4     1178.98     1190.28     16.28 o 
  -2   3   4     1350.39     1315.79     15.71 o 
  -1   3   4     1122.07     1108.00     12.03 o 
   0   3   4       16.61       11.95      0.95 o 
   1   3   4      153.99      159.97      4.05 o 
   2   3   4      137.94      155.78      3.16 o 
   3   3   4       66.33       66.56      1.26 o 
   4   3   4       13.75       14.24      0.92 o 
   5   3   4      149.41      158.76      2.31 o 
   6   3   4      196.98      211.99      3.22 o 
   7   3   4        6.11        7.43      1.20 o 
   8   3   4       23.61       26.94      2.12 o 
  -8   4   4        0.65        1.14      0.89 o 
  -7   4   4        0.38        0.28      0.60 o 
  -6   4   4      285.59      253.66      3.68 o 
  -5   4   4      226.12      225.25      3.58 o 
  -4   4   4      794.79      796.35      9.10 o 
  -3   4   4       84.76       85.41      1.82 o 
  -2   4   4       18.81       19.88      1.87 o 
  -1   4   4      212.44      231.35      4.05 o 
   0   4   4        0.16        0.27      0.25 o 
   1   4   4     1410.58     1446.19     19.75 o 
   2   4   4      253.85      265.56      3.54 o 
   3   4   4      166.31      180.51      2.49 o 
   4   4   4      142.97      151.92      2.12 o 
   5   4   4        6.42        6.07      0.67 o 
   6   4   4       27.36       26.32      1.36 o 
   7   4   4        3.46        4.79      1.08 o 
  -8   5   4       28.09       20.64      1.68 o 
  -7   5   4        7.44        8.75      1.10 o 
  -6   5   4       69.79       62.06      2.49 o 
  -5   5   4      334.29      329.98      4.58 o 
  -4   5   4      180.31      176.32      3.58 o 
  -3   5   4       41.81       37.65      1.11 o 
  -2   5   4     1389.66     1411.08     29.37 o 
  -1   5   4      466.04      460.46      8.11 o 
   0   5   4       68.71       68.95      1.39 o 
   1   5   4      256.46      320.92      4.61 o 
   2   5   4       13.67       12.49      0.57 o 
   3   5   4       67.29       74.23      1.70 o 
   4   5   4        2.25        3.43      0.57 o 
   5   5   4      183.82      182.01      2.92 o 
   6   5   4       49.46       48.42      1.74 o 
   7   5   4        7.72        6.67      1.19 o 
  -8   6   4        1.25        0.89      1.04 o 
  -7   6   4       15.51       17.22      1.68 o 
  -6   6   4      132.86      141.37      3.09 o 
  -5   6   4       34.07       35.46      1.59 o 
  -4   6   4        0.84        0.58      0.58 o 
  -3   6   4       12.79       10.14      0.82 o 
  -2   6   4      117.14      114.95      2.24 o 
  -1   6   4       95.96       93.77      2.17 o 
   0   6   4      543.13      574.58      6.13 o 
   1   6   4      162.65      176.45      2.65 o 
   2   6   4        2.22        0.73      0.31 o 
   3   6   4      196.35      197.80      3.17 o 
   4   6   4      125.88      130.24      2.26 o 
   5   6   4       32.13       31.68      1.25 o 
   6   6   4      128.23      126.93      2.79 o 
   7   6   4        0.54        0.47      1.08 o 
  -7   7   4       20.99       26.32      1.83 o 
  -6   7   4       80.59       87.53      2.70 o 
  -5   7   4       48.07       48.72      2.44 o 
  -4   7   4        1.62        0.96      0.64 o 
  -3   7   4       16.47       16.98      1.10 o 
  -2   7   4      173.43      160.62      2.91 o 
  -1   7   4       30.19       36.88      1.25 o 
   0   7   4        1.30        2.17      0.45 o 
   1   7   4        1.17        1.86      0.37 o 
   2   7   4      220.48      231.44      2.91 o 
   3   7   4        4.69        4.02      0.55 o 
   4   7   4       16.31       14.35      0.89 o 
   5   7   4       66.91       66.64      1.82 o 
   6   7   4       14.02       11.09      1.52 o 
   7   7   4        1.64        1.41      1.77 o 
  -7   8   4        0.00       -0.87      0.90 o 
  -6   8   4       14.75       11.57      1.35 o 
  -5   8   4       28.63       32.77      1.75 o 
  -4   8   4        1.87        1.61      0.68 o 
  -3   8   4      703.25      710.43      9.28 o 
  -2   8   4     1301.55     1241.44     14.86 o 
  -1   8   4      273.57      257.96      4.58 o 
   0   8   4       61.55       60.49      1.70 o 
   1   8   4      231.56      230.48      3.05 o 
   2   8   4        1.66        1.42      0.40 o 
   3   8   4        7.83        6.83      0.67 o 
   4   8   4       42.56       48.17      1.55 o 
   5   8   4       54.49       48.11      1.84 o 
   6   8   4        0.78       -0.36      1.22 o 
  -6   9   4       22.95       20.23      1.66 o 
  -5   9   4        5.78        7.23      1.49 o 
  -4   9   4        0.14       -0.65      0.72 o 
  -3   9   4       29.94       31.55      2.15 o 
  -2   9   4       29.92       28.10      1.78 o 
  -1   9   4       51.00       49.02      1.84 o 
   0   9   4        2.07        2.02      0.71 o 
   1   9   4        0.02        0.38      0.44 o 
   2   9   4       51.74       53.06      1.62 o 
   3   9   4       37.84       37.18      1.35 o 
   4   9   4       16.79       17.42      1.46 o 
   5   9   4        2.19        2.98      1.12 o 
   6   9   4        7.39        7.86      1.48 o 
  -6  10   4       11.54       12.34      1.67 o 
  -5  10   4       13.63       11.35      1.34 o 
  -4  10   4        3.46        3.55      0.92 o 
  -3  10   4       40.50       36.56      2.01 o 
  -2  10   4      130.54      137.70      3.34 o 
  -1  10   4      584.29      573.17      8.81 o 
   0  10   4        3.29        3.06      0.79 o 
   1  10   4       93.66       84.39      3.55 o 
   2  10   4      141.54      135.63      3.36 o 
   3  10   4       18.99       20.95      1.67 o 
   4  10   4       36.13       32.61      2.04 o 
   5  10   4       65.29       66.33      3.82 o 
  -5  11   4        1.98        0.31      1.06 o 
  -4  11   4       27.48       30.08      3.94 o 
  -3  11   4       94.03       93.74      3.96 o 
  -2  11   4      204.62      201.05      4.96 o 
  -1  11   4      509.90      517.10     10.51 o 
   0  11   4       97.19       86.97      3.56 o 
   1  11   4       52.79       50.80      2.43 o 
   2  11   4       89.42       84.30      4.19 o 
   3  11   4        1.23        2.22      1.19 o 
   4  11   4        0.48        1.21      1.08 o 
   5  11   4        1.22        1.96      1.19 o 
  -4  12   4       13.92       16.24      1.78 o 
  -3  12   4       40.21       40.83      2.98 o 
  -2  12   4      145.18      143.29      4.05 o 
  -1  12   4       20.75       19.60      2.31 o 
   0  12   4      186.84      171.70      5.18 o 
   1  12   4        4.78        5.69      1.39 o 
   2  12   4        1.11        2.69      1.34 o 
   3  12   4        3.21        3.21      1.26 o 
   4  12   4        0.26        0.00      1.69 o 
  -3  13   4        9.37        9.84      1.48 o 
  -2  13   4        8.29       10.55      2.91 o 
  -1  13   4       50.34       43.36      2.71 o 
   0  13   4        1.79        3.74      1.39 o 
   1  13   4        1.20        2.05      1.26 o 
   2  13   4       29.60       32.33      2.58 o 
   3  13   4       12.14       11.03      1.95 o 
  -1  14   4       80.23       85.13      9.89 o 
   0  14   4       25.62       21.84      2.33 o 
   1  14   4        9.86       15.08      2.00 o 
  -8   1   5        2.23        0.61      0.82 o 
  -7   1   5        3.32        2.50      0.74 o 
  -6   1   5        1.17        1.81      0.52 o 
  -5   1   5        6.38        4.39      0.96 o 
  -4   1   5      298.53      289.28      4.16 o 
  -3   1   5      105.29      114.18      2.13 o 
  -2   1   5      474.06      476.35      7.22 o 
  -1   1   5      350.36      344.88      4.84 o 
   0   1   5      422.21      447.99      5.97 o 
   1   1   5      148.54      147.38      3.84 o 
   2   1   5     2758.02     2862.20     37.15 o 
   3   1   5      109.26      115.52      2.08 o 
   4   1   5        5.55        4.07      0.65 o 
   5   1   5        7.27        5.75      0.79 o 
   6   1   5        0.81        1.09      0.79 o 
   7   1   5        0.03        1.05      0.95 o 
   8   1   5        7.78        4.46      1.26 o 
  -8   2   5        8.29       11.71      1.22 o 
  -7   2   5        4.97        4.61      0.89 o 
  -6   2   5      208.27      198.30      3.18 o 
  -5   2   5        9.88       10.86      0.93 o 
  -4   2   5       73.13       74.70      2.03 o 
  -3   2   5        2.41        3.23      0.52 o 
  -2   2   5      195.21      186.47      2.87 o 
  -1   2   5      421.98      423.24      5.12 o 
   0   2   5     1225.29     1244.53     14.83 o 
   1   2   5      827.19      880.26     11.27 o 
   2   2   5       20.68       24.78      1.25 o 
   3   2   5      215.52      250.90      3.56 o 
   4   2   5        8.62        9.37      0.79 o 
   5   2   5       55.36       53.74      1.72 o 
   6   2   5        0.44        0.05      0.75 o 
   7   2   5        0.99        0.64      0.93 o 
  -8   3   5        0.09       -0.69      0.69 o 
  -7   3   5        0.01       -0.26      0.72 o 
  -6   3   5      332.36      330.47      4.83 o 
  -5   3   5      290.71      285.73      4.73 o 
  -4   3   5      980.26      983.66     14.18 o 
  -3   3   5      111.93      103.64      2.16 o 
  -2   3   5       71.04       72.28      1.51 o 
  -1   3   5       36.88       46.82      1.02 o 
   0   3   5     1038.14     1098.40     12.12 o 
   1   3   5      296.11      322.49      4.84 o 
   2   3   5      888.31      926.62     13.13 o 
   3   3   5       15.02       11.92      0.75 o 
   4   3   5       45.51       44.30      1.50 o 
   5   3   5        9.51        8.58      0.93 o 
   6   3   5       50.30       49.80      2.14 o 
   7   3   5        0.00       -0.20      0.90 o 
  -8   4   5        1.85        2.37      0.86 o 
  -7   4   5       11.50       10.32      0.99 o 
  -6   4   5      160.49      153.88      3.16 o 
  -5   4   5      135.88      129.52      3.10 o 
  -4   4   5        0.43        0.74      0.59 o 
  -3   4   5       42.84       47.87      1.31 o 
  -2   4   5       95.00       86.59      2.63 o 
  -1   4   5       95.97      100.77      1.90 o 
   0   4   5      704.12      764.50      9.56 o 
   1   4   5      108.23      113.95      2.59 o 
   2   4   5       47.18       55.93      1.51 o 
   3   4   5      190.43      190.59      3.02 o 
   4   4   5      308.59      303.53      4.66 o 
   5   4   5      100.26      103.22      2.43 o 
   6   4   5      166.45      159.53      3.80 o 
   7   4   5        5.71        4.87      1.16 o 
  -8   5   5        1.46        3.65      1.13 o 
  -7   5   5      144.19      149.33      4.39 o 
  -6   5   5       75.32       67.35      1.88 o 
  -5   5   5       34.43       36.02      1.88 o 
  -4   5   5       53.78       55.61      2.03 o 
  -3   5   5       86.66       83.03      2.92 o 
  -2   5   5      110.99       96.39      2.97 o 
  -1   5   5        1.30        1.51      0.55 o 
   0   5   5      250.01      268.28      3.67 o 
   1   5   5      333.17      339.00      5.67 o 
   2   5   5      732.48      723.82      8.26 o 
   3   5   5       34.23       37.35      1.28 o 
   4   5   5       10.57       10.65      0.92 o 
   5   5   5        2.17        2.78      0.80 o 
   6   5   5       14.79       16.31      1.70 o 
   7   5   5       23.33       28.26      1.93 o 
  -7   6   5       60.82       62.57      4.19 o 
  -6   6   5      120.30      118.07      2.84 o 
  -5   6   5       56.92       59.28      1.98 o 
  -4   6   5      154.80      155.99      4.12 o 
  -3   6   5       79.02       75.48      2.23 o 
  -2   6   5      373.44      357.19      5.82 o 
  -1   6   5        9.41       11.54      0.83 o 
   0   6   5     1489.19     1559.17     16.63 o 
   1   6   5      106.06      106.32      1.92 o 
   2   6   5       27.23       33.46      1.10 o 
   3   6   5       33.26       41.12      1.39 o 
   4   6   5       37.30       38.83      1.53 o 
   5   6   5      154.13      152.99      3.76 o 
   6   6   5       24.96       25.44      1.80 o 
   7   6   5       91.52       96.20      3.45 o 
  -7   7   5       13.43       11.34      1.80 o 
  -6   7   5       43.56       37.64      3.06 o 
  -5   7   5       13.30       13.03      1.20 o 
  -4   7   5       93.46       94.25      2.39 o 
  -3   7   5       55.39       48.33      2.46 o 
  -2   7   5      397.83      382.91      5.96 o 
  -1   7   5       12.25       12.62      0.80 o 
   0   7   5       13.62       11.85      0.90 o 
   1   7   5      221.37      218.00      3.01 o 
   2   7   5        2.93        1.99      0.50 o 
   3   7   5       11.13       12.64      0.94 o 
   4   7   5      380.96      386.73      5.53 o 
   5   7   5       26.96       33.56      1.87 o 
   6   7   5        7.23        4.86      1.71 o 
  -7   8   5       19.17       14.93      1.57 o 
  -6   8   5        0.05       -0.62      0.83 o 
  -5   8   5       30.67       32.79      1.85 o 
  -4   8   5        3.66        3.53      0.87 o 
  -3   8   5        5.41        6.39      0.89 o 
  -2   8   5        0.35       -0.02      0.52 o 
  -1   8   5        4.66        2.79      0.61 o 
   0   8   5        6.08        3.89      0.68 o 
   1   8   5      366.49      372.74      5.84 o 
   2   8   5      211.74      196.54      4.82 o 
   3   8   5        0.39       -0.02      0.57 o 
   4   8   5        4.44        4.89      0.85 o 
   5   8   5       14.27       12.92      1.56 o 
   6   8   5       11.21       13.34      1.64 o 
  -6   9   5        0.02       -0.84      0.84 o 
  -5   9   5       48.65       48.55      2.13 o 
  -4   9   5        7.49        9.42      1.13 o 
  -3   9   5       23.86       23.78      1.95 o 
  -2   9   5      131.08      144.34      3.01 o 
  -1   9   5       60.26       67.44      2.13 o 
   0   9   5        1.09        1.03      0.59 o 
   1   9   5       45.56       43.80      1.62 o 
   2   9   5       19.99       18.59      1.15 o 
   3   9   5       65.05       69.19      3.02 o 
   4   9   5      176.66      175.42      3.72 o 
   5   9   5       22.06       23.43      1.96 o 
   6   9   5       56.66       54.52      2.83 o 
  -6  10   5       36.84       37.73      2.20 o 
  -5  10   5        0.10        0.72      0.88 o 
  -4  10   5       16.89       13.58      1.34 o 
  -3  10   5      278.41      298.73      5.47 o 
  -2  10   5      267.47      264.07      5.09 o 
  -1  10   5       46.35       36.37      1.85 o 
   0  10   5        1.08        1.06      0.68 o 
   1  10   5        0.71        0.43      0.67 o 
   2  10   5        3.29        4.18      0.75 o 
   3  10   5        3.97        2.30      1.02 o 
   4  10   5       14.20       14.86      2.24 o 
   5  10   5       43.41       37.12      2.36 o 
  -5  11   5        0.33        0.16      0.98 o 
  -4  11   5        0.77       -0.91      0.91 o 
  -3  11   5       16.98       20.43      1.69 o 
  -2  11   5        1.72        0.76      0.90 o 
  -1  11   5        8.99       11.54      1.27 o 
   0  11   5       37.72       41.07      1.92 o 
   1  11   5        0.21        1.25      0.77 o 
   2  11   5        0.06       -0.91      0.91 o 
   3  11   5       22.82       26.53      2.20 o 
   4  11   5        0.88        1.50      1.19 o 
  -4  12   5        9.75        8.96      1.48 o 
  -3  12   5        1.11        1.06      1.00 o 
  -2  12   5      154.20      161.11      4.32 o 
  -1  12   5        3.89        3.19      1.00 o 
   0  12   5        8.59        7.41      1.29 o 
   1  12   5        2.97        1.51      1.13 o 
   2  12   5       54.48       59.60      6.86 o 
   3  12   5        0.04        0.80      1.26 o 
   4  12   5        0.00       -0.89      1.26 o 
  -3  13   5       11.94       12.09      1.62 o 
  -2  13   5       16.54       17.63      1.81 o 
  -1  13   5        7.01        6.07      1.27 o 
   0  13   5       16.87       21.01      2.20 o 
   1  13   5        0.95        0.80      1.26 o 
   2  13   5        0.04        0.25      1.24 o 
   0  14   5        2.03        1.63      1.34 o 
  -8   0   6        0.89       -0.51      1.24 o 
  -7   0   6        0.02       -1.00      2.16 o 
  -6   0   6       23.75       27.97      2.08 o 
  -5   0   6       49.29       51.17      2.37 o 
  -4   0   6      595.96      563.86      9.97 o 
  -3   0   6      101.89       96.06      3.84 o 
  -2   0   6      950.34      991.92     26.06 o 
  -1   0   6     1079.83      964.97    144.41 o 
   0   0   6      221.63      259.15      5.16 o 
   1   0   6       19.48       19.30      1.57 o 
   2   0   6      271.50      232.71      6.26 o 
   3   0   6       43.98       44.84      2.52 o 
   4   0   6       69.00       61.71      2.36 o 
   5   0   6      252.72      245.41      5.72 o 
   6   0   6      418.49      454.93     12.53 o 
   7   0   6      133.74      131.51      5.19 o 
  -8   1   6        0.64        2.57      0.92 o 
  -7   1   6        4.82        3.44      1.40 o 
  -6   1   6       13.01       17.36      1.90 o 
  -5   1   6       23.76       23.45      1.61 o 
  -4   1   6       52.97       51.49      1.49 o 
  -3   1   6      104.03       89.77      2.07 o 
  -2   1   6       94.02       81.50      1.68 o 
  -1   1   6       88.08       75.88      1.67 o 
   0   1   6      603.70      648.94      8.31 o 
   1   1   6     3808.59     4138.78     52.91 o 
   2   1   6      251.03      262.25      4.78 o 
   3   1   6       19.18       24.48      1.27 o 
   4   1   6      114.96      108.14      2.25 o 
   5   1   6      134.78      138.55      3.14 o 
   6   1   6       48.39       49.09      2.18 o 
   7   1   6       52.50       50.51      2.42 o 
  -8   2   6        0.88        0.27      0.79 o 
  -7   2   6        7.76        6.48      1.39 o 
  -6   2   6       43.42       41.04      3.81 o 
  -5   2   6       14.00       14.27      1.17 o 
  -4   2   6      347.96      347.34      4.85 o 
  -3   2   6      943.91      975.36     12.33 o 
  -2   2   6      649.98      652.69      7.75 o 
  -1   2   6      105.37      112.47      1.97 o 
   0   2   6      436.92      414.23      5.66 o 
   1   2   6      842.36      916.83     11.65 o 
   2   2   6        0.28       -0.42      0.42 o 
   3   2   6      264.22      281.39      4.14 o 
   4   2   6       20.30       20.32      1.09 o 
   5   2   6       90.53       89.47      2.26 o 
   6   2   6        6.06        3.58      1.08 o 
   7   2   6        2.16        3.11      1.10 o 
  -8   3   6       10.53        6.74      1.11 o 
  -7   3   6        1.02       -0.11      1.36 o 
  -6   3   6      288.87      263.86      8.03 o 
  -5   3   6      194.67      192.20      4.36 o 
  -4   3   6       25.21       29.66      1.53 o 
  -3   3   6       12.39       12.87      0.83 o 
  -2   3   6      185.22      194.45      2.91 o 
  -1   3   6      175.44      179.29      2.66 o 
   0   3   6      280.17      266.54      3.93 o 
   1   3   6      637.43      637.28      9.81 o 
   2   3   6      213.87      216.68      4.24 o 
   3   3   6      171.05      176.97      2.85 o 
   4   3   6        0.57        1.50      0.60 o 
   5   3   6        2.96        2.13      0.72 o 
   6   3   6        2.77        3.54      1.04 o 
   7   3   6        0.17        0.12      0.90 o 
  -8   4   6      112.80      110.93      3.08 o 
  -7   4   6       28.94       23.99      2.35 o 
  -6   4   6        5.60        3.09      1.26 o 
  -5   4   6      127.01      124.06      3.44 o 
  -4   4   6      471.51      473.03      9.27 o 
  -3   4   6      593.99      606.76     14.04 o 
  -2   4   6        0.01       -0.20      0.37 o 
  -1   4   6      532.68      513.48      6.22 o 
   0   4   6      488.20      453.55      5.60 o 
   1   4   6      140.70      148.66      3.78 o 
   2   4   6       38.72       38.06      1.64 o 
   3   4   6      179.98      169.21      2.82 o 
   4   4   6      112.26      107.43      2.33 o 
   5   4   6        9.29       10.13      1.01 o 
   6   4   6        9.95        8.83      1.22 o 
   7   4   6       15.82       12.88      1.49 o 
  -8   5   6       17.38       13.73      1.42 o 
  -7   5   6      180.66      180.97      3.36 o 
  -6   5   6       14.17       14.76      1.46 o 
  -5   5   6       56.55       54.63      2.89 o 
  -4   5   6       25.27       27.95      2.04 o 
  -3   5   6      248.25      247.83      5.72 o 
  -2   5   6        5.96        7.78      1.00 o 
  -1   5   6     1173.74     1226.92     16.73 o 
   0   5   6      173.06      189.01      2.86 o 
   1   5   6      135.98      155.70      3.35 o 
   2   5   6      248.69      238.17      3.93 o 
   3   5   6      176.82      169.97      2.91 o 
   4   5   6      514.66      508.47      6.70 o 
   5   5   6       40.35       43.60      2.25 o 
   6   5   6       34.48       35.67      2.01 o 
   7   5   6       16.26       15.57      2.37 o 
  -7   6   6       13.05        9.97      1.20 o 
  -6   6   6       17.15       18.09      1.59 o 
  -5   6   6       35.45       37.00      2.96 o 
  -4   6   6      263.38      247.66      6.13 o 
  -3   6   6       27.13       29.41      2.00 o 
  -2   6   6       25.44       29.62      3.79 o 
  -1   6   6       48.55       50.23      1.93 o 
   0   6   6       44.82       37.79      1.41 o 
   1   6   6      139.45      151.16      2.81 o 
   2   6   6       25.32       26.09      1.02 o 
   3   6   6        6.07        8.35      0.79 o 
   4   6   6      105.21      100.50      2.34 o 
   5   6   6       17.46       17.49      1.57 o 
   6   6   6        0.19        1.03      0.97 o 
  -7   7   6       45.53       45.29      2.10 o 
  -6   7   6        0.64        0.88      1.04 o 
  -5   7   6       21.46       26.17      1.94 o 
  -4   7   6       85.86       83.24      3.21 o 
  -3   7   6        1.11        1.66      0.93 o 
  -2   7   6       55.15       54.15      2.60 o 
  -1   7   6       19.45       20.06      1.39 o 
   0   7   6       62.45       62.75      2.29 o 
   1   7   6      138.20      137.02      3.17 o 
   2   7   6       33.30       37.15      1.34 o 
   3   7   6      482.86      473.89      6.25 o 
   4   7   6        0.01       -0.41      0.66 o 
   5   7   6        3.87        1.85      0.92 o 
   6   7   6       57.74       56.84      2.52 o 
  -7   8   6        2.94        1.43      1.05 o 
  -6   8   6        0.03        1.10      0.88 o 
  -5   8   6      105.43      104.61      4.90 o 
  -4   8   6      356.82      365.64      7.44 o 
  -3   8   6      126.00      115.39      3.13 o 
  -2   8   6        0.03       -0.18      0.65 o 
  -1   8   6       47.84       44.69      1.69 o 
   0   8   6       15.89       14.71      1.23 o 
   1   8   6        0.45       -0.14      0.57 o 
   2   8   6       23.20       25.23      1.25 o 
   3   8   6      375.32      385.39      5.46 o 
   4   8   6      247.40      243.42      5.48 o 
   5   8   6       70.34       62.96      2.75 o 
   6   8   6       11.90       11.23      1.71 o 
  -6   9   6        6.83        5.69      1.18 o 
  -5   9   6       85.90       89.23      3.14 o 
  -4   9   6      162.05      160.09      4.47 o 
  -3   9   6      338.48      308.81      6.52 o 
  -2   9   6        5.14        6.48      1.03 o 
  -1   9   6       96.09      105.13      3.37 o 
   0   9   6       30.66       32.09      1.47 o 
   1   9   6        0.14        0.03      0.63 o 
   2   9   6       93.49       91.49      2.27 o 
   3   9   6       71.31       69.67      2.17 o 
   4   9   6       61.73       62.79      2.38 o 
   5   9   6       37.41       48.31      2.59 o 
  -6  10   6        2.91        3.25      1.13 o 
  -5  10   6       56.74       59.74      2.48 o 
  -4  10   6        0.07        0.53      0.84 o 
  -3  10   6       24.34       23.92      2.01 o 
  -2  10   6       25.54       32.27      1.91 o 
  -1  10   6       43.99       33.84      1.73 o 
   0  10   6      165.49      155.17      3.26 o 
   1  10   6       17.12       16.54      1.26 o 
   2  10   6       32.79       32.18      1.49 o 
   3  10   6       26.23       24.33      2.46 o 
   4  10   6        7.44        8.72      1.35 o 
   5  10   6        7.47        6.94      1.55 o 
  -5  11   6       30.04       31.79      2.08 o 
  -4  11   6        2.51        2.70      1.00 o 
  -3  11   6      145.59      142.44      4.36 o 
  -2  11   6      100.89       98.54      4.18 o 
  -1  11   6        3.58        1.86      1.20 o 
   0  11   6        0.05        0.74      0.79 o 
   1  11   6        6.40        6.62      1.04 o 
   2  11   6       19.66       19.06      2.14 o 
   3  11   6        0.80        1.78      1.19 o 
   4  11   6       94.40      100.71      4.10 o 
  -4  12   6       13.18       10.95      1.66 o 
  -3  12   6        0.54        0.79      1.08 o 
  -2  12   6        3.15        6.41      1.29 o 
  -1  12   6       11.92        7.87      1.77 o 
   0  12   6       94.09       84.63      3.33 o 
   1  12   6       13.56       10.36      1.43 o 
   2  12   6        3.58        4.99      1.39 o 
   3  12   6        0.44       -0.62      1.13 o 
  -3  13   6       11.69        9.21      2.41 o 
  -2  13   6       22.98       25.10      2.05 o 
  -1  13   6        5.78        7.44      1.34 o 
   0  13   6       31.51       35.02      2.64 o 
   1  13   6       33.71       34.75      2.65 o 
   2  13   6       10.38       10.54      1.82 o 
  -8   1   7        2.11        3.64      1.62 o 
  -7   1   7        0.61        1.33      1.09 o 
  -6   1   7        9.89        7.41      1.17 o 
  -5   1   7       96.37      102.13      2.82 o 
  -4   1   7       60.80       63.30      1.70 o 
  -3   1   7      466.64      475.64      6.02 o 
  -2   1   7      173.97      177.06      3.12 o 
  -1   1   7       79.23       85.07      2.17 o 
   0   1   7      126.24      137.68      2.56 o 
   1   1   7        2.42        4.68      0.69 o 
   2   1   7       64.74       69.24      2.55 o 
   3   1   7        0.55        0.36      0.57 o 
   4   1   7      266.15      265.43      4.06 o 
   5   1   7      144.43      139.27      3.35 o 
   6   1   7       40.29       42.16      2.08 o 
   7   1   7        0.75        1.70      1.39 o 
  -8   2   7       12.49       14.52      1.93 o 
  -7   2   7       10.27       11.59      1.64 o 
  -6   2   7       55.15       59.58      2.59 o 
  -5   2   7        4.72        3.98      0.92 o 
  -4   2   7       29.69       34.98      1.55 o 
  -3   2   7        1.08        0.87      0.49 o 
  -2   2   7       25.72       32.07      1.11 o 
  -1   2   7      604.51      613.21      6.84 o 
   0   2   7     2384.42     2574.12     33.40 o 
   1   2   7      377.67      402.45      5.20 o 
   2   2   7        6.94       11.63      1.05 o 
   3   2   7       94.65       91.99      2.76 o 
   4   2   7        2.74        2.56      0.68 o 
   5   2   7       22.16       18.12      1.67 o 
   6   2   7       33.08       28.66      1.83 o 
   7   2   7        5.20        5.47      1.26 o 
  -8   3   7        1.36        2.15      1.41 o 
  -7   3   7        6.54        4.13      2.55 o 
  -6   3   7       96.82       92.09      3.13 o 
  -5   3   7       16.14       13.82      1.38 o 
  -4   3   7      208.60      210.96      5.21 o 
  -3   3   7      237.14      242.51      4.58 o 
  -2   3   7      497.93      524.13      6.52 o 
  -1   3   7      439.64      462.98      5.80 o 
   0   3   7       69.05       92.84      1.96 o 
   1   3   7        0.56        0.57      0.41 o 
   2   3   7        8.53       11.30      1.36 o 
   3   3   7      102.68       97.30      3.97 o 
   4   3   7        0.34        0.11      0.58 o 
   5   3   7       63.51       62.84      2.29 o 
   6   3   7        7.19        4.78      1.10 o 
   7   3   7        0.97        0.66      1.04 o 
  -8   4   7       41.90       33.03      2.17 o 
  -7   4   7        3.94        6.23      2.90 o 
  -6   4   7       19.76       26.81      2.19 o 
  -5   4   7      131.18      134.01      4.20 o 
  -4   4   7        8.29       14.51      1.58 o 
  -3   4   7       22.95       22.52      1.69 o 
  -2   4   7      181.06      199.09      3.37 o 
  -1   4   7      439.52      461.60      5.79 o 
   0   4   7      118.21      100.07      2.15 o 
   1   4   7        0.24       -0.41      0.41 o 
   2   4   7       80.61       79.48      2.42 o 
   3   4   7       86.62       85.96      3.78 o 
   4   4   7       10.40        9.84      0.91 o 
   5   4   7      106.49      119.19      3.15 o 
   6   4   7       40.70       41.13      2.24 o 
   7   4   7        6.88        7.29      1.35 o 
  -7   5   7        9.56        3.63      1.41 o 
  -6   5   7      297.66      301.01      7.15 o 
  -5   5   7        0.01       -0.86      0.86 o 
  -4   5   7       43.09       40.22      2.41 o 
  -3   5   7      240.32      220.90      5.75 o 
  -2   5   7       51.43       45.14      1.89 o 
  -1   5   7       74.41       74.79      2.24 o 
   0   5   7       19.93       23.28      1.10 o 
   1   5   7        5.70        5.44      0.83 o 
   2   5   7       57.16       50.84      2.39 o 
   3   5   7        5.64        3.13      0.77 o 
   4   5   7      151.78      146.18      2.89 o 
   5   5   7       20.36       22.67      1.71 o 
   6   5   7       81.33       78.85      2.85 o 
  -7   6   7        0.36        2.43      1.44 o 
  -6   6   7        0.06       -1.01      1.07 o 
  -5   6   7        6.67        8.79      1.75 o 
  -4   6   7        2.91        3.99      1.15 o 
  -3   6   7       48.82       50.33      2.71 o 
  -2   6   7      180.93      181.30      4.00 o 
  -1   6   7       30.21       30.80      1.58 o 
   0   6   7       76.84       74.94      2.26 o 
   1   6   7       26.02       25.51      1.45 o 
   2   6   7      931.79      899.69     12.18 o 
   3   6   7      279.47      282.01      4.84 o 
   4   6   7       62.39       54.92      1.93 o 
   5   6   7      203.48      217.53      4.62 o 
   6   6   7       55.09       61.98      4.27 o 
  -7   7   7        5.07        3.95      1.23 o 
  -6   7   7       60.93       58.10      4.08 o 
  -5   7   7      143.93      150.33      5.73 o 
  -4   7   7      201.38      202.27      6.50 o 
  -3   7   7       16.85       16.12      1.69 o 
  -2   7   7       14.56        9.34      1.31 o 
  -1   7   7        4.99        4.74      1.21 o 
   0   7   7       71.01       64.23      2.21 o 
   1   7   7       29.45       25.30      2.61 o 
   2   7   7      198.26      197.43      5.60 o 
   3   7   7       11.07       14.87      1.37 o 
   4   7   7       11.26       14.16      1.38 o 
   5   7   7       42.15       34.65      1.96 o 
   6   7   7       11.84       15.94      2.08 o 
  -6   8   7        0.97       -0.32      1.09 o 
  -5   8   7       81.90       92.06      5.53 o 
  -4   8   7       73.97       71.97      3.90 o 
  -3   8   7        0.01        0.13      0.91 o 
  -2   8   7       13.77       15.40      1.69 o 
  -1   8   7       16.89       13.51      1.32 o 
   0   8   7       35.50       30.97      2.47 o 
   1   8   7        9.04        9.09      1.18 o 
   2   8   7      551.79      576.42      9.50 o 
   3   8   7       92.81       93.94      4.35 o 
   4   8   7       97.94       89.08      2.94 o 
   5   8   7       11.70       12.14      1.43 o 
  -6   9   7        4.73        3.82      1.43 o 
  -5   9   7        0.01       -0.62      1.40 o 
  -4   9   7        7.54        9.72      2.02 o 
  -3   9   7        3.39        4.19      1.51 o 
  -2   9   7       33.16       26.30      2.48 o 
  -1   9   7       50.83       49.82      2.31 o 
   0   9   7       56.99       53.40      2.23 o 
   1   9   7       21.07       20.51      1.56 o 
   2   9   7      261.06      262.41      4.29 o 
   3   9   7       34.05       35.08      2.27 o 
   4   9   7       70.04       70.12      2.57 o 
   5   9   7        0.00        0.95      1.13 o 
  -5  10   7       11.23        6.49      1.49 o 
  -4  10   7        3.88        4.50      1.23 o 
  -3  10   7       50.24       43.10      2.46 o 
  -2  10   7       67.90       70.66      2.93 o 
  -1  10   7        3.76        5.96      1.44 o 
   0  10   7       13.66       12.42      1.51 o 
   1  10   7        0.11       -0.49      0.91 o 
   2  10   7       63.59       63.34      2.30 o 
   3  10   7       58.46       53.21      2.48 o 
   4  10   7        6.53        3.92      1.39 o 
  -5  11   7       15.36       16.82      1.69 o 
  -4  11   7        0.37        0.62      1.12 o 
  -3  11   7        1.08        1.69      1.12 o 
  -2  11   7        0.15       -0.06      1.11 o 
  -1  11   7        3.23        0.79      1.42 o 
   0  11   7        0.29       -0.47      0.91 o 
   1  11   7        4.57        2.90      1.30 o 
   2  11   7        2.41        2.78      0.97 o 
   3  11   7        6.03        6.06      1.51 o 
   4  11   7        1.84        0.98      1.26 o 
  -4  12   7       40.73       46.61      2.66 o 
  -3  12   7       17.10       20.10      1.88 o 
  -2  12   7        0.37        0.88      1.06 o 
  -1  12   7       15.20       12.63      1.56 o 
   0  12   7        8.65        7.80      1.33 o 
   1  12   7       11.83       15.98      1.57 o 
   2  12   7        1.34        0.89      1.13 o 
   3  12   7        0.81        1.25      3.12 o 
  -2  13   7        7.23        3.91      1.29 o 
  -1  13   7       49.67       51.74      2.69 o 
   0  13   7        0.03       -0.84      1.31 o 
   1  13   7        3.57        4.01      1.51 o 
  -8   0   8        1.13        0.36      1.96 o 
  -7   0   8       12.17       10.15      2.85 o 
  -6   0   8        1.02       -0.72      1.06 o 
  -5   0   8      246.75      250.69     11.35 o 
  -4   0   8      245.82      265.88     12.25 o 
  -3   0   8        0.10       -0.47      0.51 o 
  -2   0   8      346.87      343.99      6.38 o 
  -1   0   8        9.12       13.26      1.44 o 
   0   0   8        0.17        1.52      0.65 o 
   1   0   8      393.38      434.57     10.07 o 
   2   0   8       36.52       43.05      2.85 o 
   3   0   8        5.84        4.19      1.26 o 
   4   0   8       15.73       15.70      2.20 o 
   5   0   8        4.31        5.95      1.50 o 
   6   0   8       58.01       57.96      4.63 o 
   7   0   8       15.59       10.24      2.14 o 
  -8   1   8        3.11        4.50      1.78 o 
  -7   1   8       33.11       25.78      2.28 o 
  -6   1   8        5.49        5.72      1.44 o 
  -5   1   8        5.70        4.32      1.07 o 
  -4   1   8       31.82       32.00      1.42 o 
  -3   1   8        1.02        1.14      0.50 o 
  -2   1   8       44.70       45.15      1.23 o 
  -1   1   8     1851.02     1938.10     25.74 o 
   0   1   8      277.55      281.57      4.35 o 
   1   1   8        2.83        2.87      0.64 o 
   2   1   8        7.21        5.25      1.11 o 
   3   1   8       40.22       39.90      1.98 o 
   4   1   8      192.86      193.83      4.68 o 
   5   1   8      115.78      118.86      3.22 o 
   6   1   8       61.17       56.44      2.46 o 
   7   1   8        8.40        8.01      2.44 o 
  -8   2   8        2.26        0.83      1.54 o 
  -7   2   8        0.08       -0.26      1.09 o 
  -6   2   8       20.66       21.64      1.77 o 
  -5   2   8       78.63       74.70      2.62 o 
  -4   2   8       59.75       65.03      2.28 o 
  -3   2   8       24.29       24.23      1.18 o 
  -2   2   8       90.05       81.29      2.02 o 
  -1   2   8       16.96       20.41      0.88 o 
   0   2   8        2.51        4.41      0.67 o 
   1   2   8       93.62      100.29      2.96 o 
   2   2   8      427.32      403.79      8.34 o 
   3   2   8       66.03       59.23      2.32 o 
   4   2   8      219.00      217.59      6.83 o 
   5   2   8        1.46        0.45      1.18 o 
   6   2   8       16.82       16.31      1.54 o 
   7   2   8        0.26       -0.73      0.90 o 
  -8   3   8        2.36       -0.26      1.29 o 
  -7   3   8       60.90       61.65      5.93 o 
  -6   3   8       43.55       43.08      2.64 o 
  -5   3   8       48.89       46.26      2.25 o 
  -4   3   8       63.30       63.61      5.16 o 
  -3   3   8      238.84      256.90      5.80 o 
  -2   3   8      282.50      264.52      4.35 o 
  -1   3   8      211.32      212.15      3.27 o 
   0   3   8      600.03      594.97      7.93 o 
   1   3   8       75.61       72.59      3.03 o 
   2   3   8        4.22        4.42      0.82 o 
   3   3   8       66.78       65.93      2.83 o 
   4   3   8      153.87      154.01      4.14 o 
   5   3   8        0.46       -0.30      0.88 o 
   6   3   8        0.60        1.02      0.94 o 
   7   3   8        0.15       -0.91      0.99 o 
  -7   4   8       98.31       91.65      3.77 o 
  -6   4   8        0.01       -0.08      1.66 o 
  -5   4   8       10.40       11.46      1.57 o 
  -4   4   8        0.39       -0.17      0.75 o 
  -3   4   8       99.67      100.94      3.86 o 
  -2   4   8      685.07      713.03     10.75 o 
  -1   4   8       40.61       47.39      1.52 o 
   0   4   8       16.74       16.22      1.23 o 
   1   4   8      350.65      322.03      6.06 o 
   2   4   8        2.85        2.49      0.80 o 
   3   4   8        1.13        0.98      0.79 o 
   4   4   8       55.99       54.14      2.88 o 
   5   4   8        5.74        3.69      1.07 o 
   6   4   8       14.23       13.13      2.30 o 
  -7   5   8        1.40       -0.93      1.15 o 
  -6   5   8       43.88       42.50      4.68 o 
  -5   5   8        0.03       -1.02      1.02 o 
  -4   5   8       16.05       18.24      1.83 o 
  -3   5   8       56.50       61.49      2.65 o 
  -2   5   8        0.40        1.21      0.67 o 
  -1   5   8       93.28       84.77      2.45 o 
   0   5   8       30.26       27.96      1.37 o 
   1   5   8       32.26       37.39      1.76 o 
   2   5   8       20.75       17.58      1.62 o 
   3   5   8       44.18       36.67      2.04 o 
   4   5   8       72.70       77.03      2.70 o 
   5   5   8      192.06      194.70      4.35 o 
   6   5   8       56.41       64.02      3.77 o 
  -7   6   8       98.19      102.77      5.48 o 
  -6   6   8       49.06       58.63      3.82 o 
  -5   6   8      100.68      109.07      4.84 o 
  -4   6   8       13.01       13.07      1.71 o 
  -3   6   8       64.92       74.91      3.11 o 
  -2   6   8       14.50       15.27      1.47 o 
  -1   6   8      297.67      295.15      5.58 o 
   0   6   8      425.66      429.55      8.86 o 
   1   6   8       21.40       23.95      2.64 o 
   2   6   8        2.83        2.01      1.07 o 
   3   6   8       31.65       33.83      2.04 o 
   4   6   8      187.53      191.54      4.44 o 
   5   6   8       22.20       20.26      1.76 o 
   6   6   8        4.11        2.97      1.14 o 
  -7   7   8       32.49       37.18      3.02 o 
  -6   7   8       82.74       88.42      4.75 o 
  -5   7   8       17.57       18.36      2.49 o 
  -4   7   8       16.89       11.40      2.58 o 
  -3   7   8       15.16       19.79      1.85 o 
  -2   7   8       27.13       26.24      1.75 o 
  -1   7   8        0.21       -0.66      0.66 o 
   0   7   8       28.07       23.24      2.00 o 
   1   7   8     1616.18     1624.77     33.11 o 
   2   7   8       12.21        6.55      2.29 o 
   3   7   8        8.39        9.70      2.76 o 
   4   7   8       51.38       46.77      2.30 o 
   5   7   8        2.23        1.48      1.02 o 
  -6   8   8        0.04        1.69      2.23 o 
  -5   8   8        6.32        5.25      2.76 o 
  -4   8   8        0.02       -1.01      1.01 o 
  -3   8   8       18.59       18.27      2.85 o 
  -2   8   8      118.21      114.84      3.85 o 
  -1   8   8        0.25        1.02      0.84 o 
   0   8   8       11.94       11.02      1.57 o 
   1   8   8      249.46      246.60      6.42 o 
   2   8   8      383.73      388.62     14.68 o 
   3   8   8       54.83       57.46      2.64 o 
   4   8   8       12.97       12.10      1.28 o 
   5   8   8       16.55       16.33      1.67 o 
  -6   9   8       22.37       18.36      2.90 o 
  -5   9   8       75.36       69.12      6.77 o 
  -4   9   8       60.72       68.32     11.32 o 
  -3   9   8        1.81        0.36      1.15 o 
  -2   9   8       37.86       29.96      2.57 o 
  -1   9   8       22.61       28.87      2.11 o 
   0   9   8       50.59       42.65      3.21 o 
   1   9   8      128.98      115.34      4.86 o 
   2   9   8      171.38      164.19      5.01 o 
   3   9   8        0.79        1.60      1.19 o 
   4   9   8        1.04        0.64      1.08 o 
   5   9   8        7.01        6.54      1.26 o 
  -5  10   8        7.98        6.26      2.00 o 
  -4  10   8        1.93        0.50      2.40 o 
  -3  10   8        0.56       -0.83      1.19 o 
  -2  10   8       27.25       22.17      2.51 o 
  -1  10   8        1.01        0.13      1.19 o 
   0  10   8      388.24      379.77     11.19 o 
   1  10   8        3.41        3.94      1.26 o 
   2  10   8        2.63        1.42      1.05 o 
   3  10   8       11.02       16.08      1.67 o 
   4  10   8        0.04        0.30      1.15 o 
  -4  11   8        2.19        0.91      1.16 o 
  -3  11   8        8.01        5.96      1.82 o 
  -2  11   8        8.65       11.58      3.03 o 
  -1  11   8        4.86        4.67      1.54 o 
   0  11   8        2.99        2.56      1.10 o 
   1  11   8        1.76        1.28      1.07 o 
   2  11   8       43.83       35.66      1.97 o 
   3  11   8       37.93       36.10      2.37 o 
  -3  12   8       13.13       15.77      2.27 o 
  -2  12   8       32.45       40.15      7.04 o 
  -1  12   8        0.54        3.21      2.23 o 
   0  12   8        0.99        3.52      1.28 o 
   1  12   8        2.99        3.37      1.31 o 
   2  12   8      103.35      104.98      3.94 o 
  -8   1   9        4.72        2.75      1.75 o 
  -7   1   9        1.10        0.52      1.44 o 
  -6   1   9       35.68       34.65      2.13 o 
  -5   1   9       21.47       22.25      2.39 o 
  -4   1   9        2.03        2.19      0.64 o 
  -3   1   9        3.06        3.01      0.57 o 
  -2   1   9       99.96       98.42      2.23 o 
  -1   1   9        7.29        9.79      0.84 o 
   0   1   9       62.37       63.02      1.65 o 
   1   1   9        3.81        3.02      0.82 o 
   2   1   9       28.23       27.60      2.26 o 
   3   1   9      145.85      139.33      3.75 o 
   4   1   9       17.70       16.20      1.86 o 
   5   1   9       65.08       67.80      6.42 o 
   6   1   9        0.40        1.07      0.94 o 
  -7   2   9        0.09       -0.01      1.09 o 
  -6   2   9        2.21        2.61      1.16 o 
  -5   2   9      281.69      297.27      6.69 o 
  -4   2   9        2.91        3.81      0.86 o 
  -3   2   9      441.74      451.64      8.72 o 
  -2   2   9       27.28       28.28      1.09 o 
  -1   2   9        0.01        0.62      0.42 o 
   0   2   9       52.81       49.34      2.23 o 
   1   2   9      112.39      112.95      2.98 o 
   2   2   9       60.79       60.26      3.14 o 
   3   2   9      427.02      413.61      7.60 o 
   4   2   9      212.57      196.58      5.58 o 
   5   2   9       18.26       19.88      3.83 o 
   6   2   9       19.27       19.27      1.70 o 
  -7   3   9        3.51        3.16      1.37 o 
  -6   3   9       25.05       23.29      2.34 o 
  -5   3   9        7.47        5.58      1.11 o 
  -4   3   9        6.20        5.68      1.15 o 
  -3   3   9       21.75       24.52      1.88 o 
  -2   3   9       30.82       27.64      1.58 o 
  -1   3   9       19.57       20.57      0.98 o 
   0   3   9      125.00      120.06      2.51 o 
   1   3   9      125.58      127.31      3.54 o 
   2   3   9       52.47       57.50      2.26 o 
   3   3   9       49.89       50.13      2.38 o 
   4   3   9      101.76       96.39      3.83 o 
   5   3   9       28.92       29.02      3.14 o 
   6   3   9        1.97        0.86      0.99 o 
  -7   4   9       22.45       21.57      2.25 o 
  -6   4   9        6.10        5.99      1.46 o 
  -5   4   9        5.80        6.10      1.23 o 
  -4   4   9       95.15       87.93      4.84 o 
  -3   4   9       82.10       83.92      3.51 o 
  -2   4   9      120.58      123.90      3.86 o 
  -1   4   9       77.82       72.43      2.35 o 
   0   4   9        1.13        1.56      0.65 o 
   1   4   9       22.19       22.84      1.55 o 
   2   4   9        4.91        3.86      0.90 o 
   3   4   9      645.77      641.81     10.67 o 
   4   4   9      235.29      245.07      6.45 o 
   5   4   9       17.28       17.10      2.58 o 
   6   4   9        0.28        0.63      1.08 o 
  -7   5   9       14.22       17.08      4.08 o 
  -6   5   9        1.94        1.29      1.54 o 
  -5   5   9        0.72        0.25      1.96 o 
  -4   5   9       37.67       38.16      2.48 o 
  -3   5   9       28.81       29.55      2.16 o 
  -2   5   9      343.04      353.59      6.47 o 
  -1   5   9       70.06       62.39      2.20 o 
   0   5   9       64.81       73.92      6.51 o 
   1   5   9       20.06       21.35      1.37 o 
   2   5   9        3.16        1.34      0.80 o 
   3   5   9      146.73      161.55      4.80 o 
   4   5   9       41.28       50.11      3.70 o 
   5   5   9        0.03        0.03      0.99 o 
   6   5   9        0.00       -0.14      1.00 o 
  -7   6   9        5.38        6.47      1.71 o 
  -6   6   9       20.55       22.34      2.79 o 
  -5   6   9       49.01       56.17      3.72 o 
  -4   6   9       18.89       16.31      2.94 o 
  -3   6   9        6.50        7.69      1.59 o 
  -2   6   9        7.61        7.94      1.47 o 
  -1   6   9      182.05      180.15      4.12 o 
   0   6   9      725.75      735.50     13.65 o 
   1   6   9        1.59        1.34      1.24 o 
   2   6   9       24.87       23.98      2.80 o 
   3   6   9        0.31        0.11      1.05 o 
   4   6   9       93.72       80.47      9.63 o 
   5   6   9        9.44       10.15      1.62 o 
  -6   7   9       10.78        7.53      2.05 o 
  -5   7   9       14.32       15.64      2.32 o 
  -4   7   9       13.53        9.86      3.56 o 
  -3   7   9      120.98      124.80      4.77 o 
  -2   7   9        0.16        0.00      0.85 o 
  -1   7   9       51.84       43.97      2.16 o 
   0   7   9      288.67      294.47      7.18 o 
   1   7   9        4.07        5.34      2.49 o 
   2   7   9      425.42      420.36     15.58 o 
   3   7   9      231.06      224.24      7.95 o 
   4   7   9       40.66       40.32      4.81 o 
   5   7   9       36.63       43.32      2.28 o 
  -6   8   9        1.34        1.57      1.82 o 
  -5   8   9        3.77        3.77      1.70 o 
  -4   8   9        0.17       -0.02      1.19 o 
  -3   8   9       13.62       15.80      2.13 o 
  -2   8   9       25.11       26.69      2.02 o 
  -1   8   9      105.69      122.37      5.17 o 
   0   8   9      108.64      135.98      5.36 o 
   1   8   9       34.62       28.55      2.89 o 
   2   8   9       29.09       33.85      4.63 o 
   3   8   9        7.46        8.19      2.67 o 
   4   8   9       17.69       23.86      4.24 o 
   5   8   9        3.09        1.65      1.52 o 
  -5   9   9        2.01        1.19      1.45 o 
  -4   9   9       19.95       20.02      2.64 o 
  -3   9   9        4.36        3.69      1.57 o 
  -2   9   9       10.92        9.28      1.75 o 
  -1   9   9      102.03       99.56      4.79 o 
   0   9   9      109.41       98.65      4.59 o 
   1   9   9        0.46        3.38      1.78 o 
   2   9   9        7.23        5.52      2.67 o 
   3   9   9        4.26        2.67      1.32 o 
   4   9   9        0.73        1.41      1.41 o 
  -5  10   9        0.10        0.75      1.78 o 
  -4  10   9        8.10        8.90      1.95 o 
  -3  10   9        2.98        4.06      1.67 o 
  -2  10   9       31.54       32.03      3.03 o 
  -1  10   9        2.20        1.51      1.51 o 
   0  10   9        2.39        1.42      1.39 o 
   1  10   9       46.65       37.27      3.32 o 
   2  10   9        7.16       10.37      2.85 o 
   3  10   9        3.93        3.15      1.62 o 
  -4  11   9        4.30        5.70      2.67 o 
  -3  11   9        0.18        0.32      1.44 o 
  -2  11   9       77.14       75.94      6.60 o 
  -1  11   9        1.94        1.25      1.96 o 
   0  11   9      166.34      166.29      9.28 o 
   1  11   9        5.64        2.39      1.70 o 
   2  11   9        1.13        1.38      1.18 o 
  -2  12   9        8.67       11.76      3.38 o 
  -1  12   9        2.37        1.60      2.49 o 
   0  12   9        4.72        4.28      1.36 o 
   1  12   9        6.76        8.63      1.74 o 
  -7   0  10       77.60       71.12      6.24 o 
  -6   0  10       55.92       61.13      5.52 o 
  -5   0  10        8.53       10.15      2.67 o 
  -4   0  10        6.30        9.12      2.28 o 
  -3   0  10       22.64       20.51      1.45 o 
  -2   0  10      421.92      440.39      9.58 o 
  -1   0  10      438.26      467.53      8.74 o 
   0   0  10      357.49      367.84      7.70 o 
   1   0  10      193.32      188.42      6.00 o 
   2   0  10        1.01        2.23      1.13 o 
   3   0  10        0.44        1.91      1.60 o 
   4   0  10       38.33       27.08      4.10 o 
   5   0  10       51.24       46.16      5.52 o 
   6   0  10        6.50        1.25      2.49 o 
  -7   1  10       47.86       37.08      3.40 o 
  -6   1  10        3.42        3.27      1.25 o 
  -5   1  10       50.38       49.15      2.91 o 
  -4   1  10        3.07        1.79      0.81 o 
  -3   1  10      155.39      169.39      2.73 o 
  -2   1  10        2.92        2.06      0.53 o 
  -1   1  10      117.58      120.03      2.58 o 
   0   1  10       89.71       95.44      2.27 o 
   1   1  10       68.10       69.92      2.38 o 
   2   1  10       10.10        9.51      1.67 o 
   3   1  10        0.07        0.41      0.77 o 
   4   1  10        0.73        1.02      2.23 o 
   5   1  10       80.47       66.85      4.47 o 
   6   1  10        0.24        1.16      1.64 o 
  -7   2  10       13.37        9.20      1.74 o 
  -6   2  10        1.91        1.19      1.10 o 
  -5   2  10        1.78       -0.06      0.84 o 
  -4   2  10        3.70        3.29      0.92 o 
  -3   2  10       83.68       91.08      2.95 o 
  -2   2  10       16.93       19.04      1.28 o 
  -1   2  10        0.00        1.16      0.51 o 
   0   2  10       21.96       24.93      1.28 o 
   1   2  10        0.01        0.55      0.77 o 
   2   2  10      104.57      103.21      3.16 o 
   3   2  10       31.40       29.62      1.98 o 
   4   2  10       65.46       54.32      3.84 o 
   5   2  10        3.61        2.57      2.49 o 
   6   2  10        5.33        3.28      1.88 o 
  -7   3  10        7.15        9.92      1.81 o 
  -6   3  10       25.14       25.81      3.90 o 
  -5   3  10       15.51       11.88      1.46 o 
  -4   3  10       10.90       10.94      1.79 o 
  -3   3  10      148.06      151.95      5.60 o 
  -2   3  10        8.11       10.81      1.36 o 
  -1   3  10       63.95       63.78      1.91 o 
   0   3  10       37.49       29.00      3.01 o 
   1   3  10      251.70      260.92      4.83 o 
   2   3  10     1763.28     1786.31     24.98 o 
   3   3  10       56.58       54.23      2.91 o 
   4   3  10      156.60      134.64      5.55 o 
   5   3  10       12.50       11.04      2.20 o 
   6   3  10        1.29        0.93      1.62 o 
  -7   4  10        0.39        1.89      1.43 o 
  -6   4  10        0.86       -0.32      1.31 o 
  -5   4  10       13.25       10.01      1.52 o 
  -4   4  10        0.32        1.38      1.04 o 
  -3   4  10        0.00        0.29      0.94 o 
  -2   4  10        3.21        2.61      0.88 o 
  -1   4  10       13.15       13.00      1.25 o 
   0   4  10      230.50      249.97      7.86 o 
   1   4  10       99.62       97.18      2.71 o 
   2   4  10       48.81       49.63      2.32 o 
   3   4  10       19.13       22.01      2.11 o 
   4   4  10       11.58       17.86      2.45 o 
   5   4  10       12.62       11.01      2.27 o 
   6   4  10        8.38        4.16      1.55 o 
  -7   5  10        6.08        6.33      1.67 o 
  -6   5  10        0.83        1.76      1.26 o 
  -5   5  10       17.15       15.60      2.26 o 
  -4   5  10       36.89       32.95      2.76 o 
  -3   5  10      104.47      114.75      3.92 o 
  -2   5  10      241.70      248.25      5.34 o 
  -1   5  10       30.65       26.26      1.68 o 
   0   5  10        2.11        1.96      1.60 o 
   1   5  10       46.52       47.60      2.83 o 
   2   5  10      149.03      148.59      4.45 o 
   3   5  10       43.63       42.45      2.67 o 
   4   5  10       30.49       27.89      3.02 o 
   5   5  10       22.18       28.09      3.21 o 
  -6   6  10        0.01        0.62      1.16 o 
  -5   6  10       24.35       21.33      3.12 o 
  -4   6  10       10.33       11.03      2.32 o 
  -3   6  10       16.87       16.08      2.05 o 
  -2   6  10        7.07        4.79      1.44 o 
  -1   6  10      141.04      159.99      4.90 o 
   0   6  10      445.60      462.08      9.88 o 
   1   6  10      136.41      129.01      7.49 o 
   2   6  10       90.61       82.80      8.83 o 
   3   6  10      146.14      146.42      5.73 o 
   4   6  10        3.89        2.11      1.62 o 
   5   6  10        0.11       -1.43      1.50 o 
  -6   7  10       16.44       12.01      2.38 o 
  -5   7  10        4.29        0.15      1.32 o 
  -4   7  10       40.38       39.94      3.27 o 
  -3   7  10        1.67        1.57      1.87 o 
  -2   7  10        0.66        0.10      0.88 o 
  -1   7  10      526.63      491.23     12.17 o 
   0   7  10       38.23       26.49      3.83 o 
   1   7  10        0.01        0.53      1.78 o 
   2   7  10       29.83       26.73      4.28 o 
   3   7  10       14.43       15.96      2.35 o 
   4   7  10        0.70        0.98      1.51 o 
   5   7  10        0.79        0.97      1.25 o 
  -5   8  10       46.19       35.23      4.01 o 
  -4   8  10       13.07       11.57      2.13 o 
  -3   8  10        0.07       -0.64      1.42 o 
  -2   8  10        0.11        1.07      0.93 o 
  -1   8  10        3.62        4.14      1.62 o 
   0   8  10       34.63       35.64      3.20 o 
   1   8  10        0.00        0.87      1.32 o 
   2   8  10        8.43        5.52      2.49 o 
   3   8  10        6.68        7.66      3.03 o 
   4   8  10        1.55        2.59      1.67 o 
  -5   9  10        0.49        2.78      1.62 o 
  -4   9  10       41.79       33.08      3.27 o 
  -3   9  10       12.22       21.81      4.54 o 
  -2   9  10      175.33      171.16      9.10 o 
  -1   9  10      202.53      183.64      6.75 o 
   0   9  10      295.98      277.40      9.83 o 
   1   9  10        4.39        4.60      1.62 o 
   2   9  10        0.06       -0.49      1.37 o 
   3   9  10        2.90        2.85      2.49 o 
  -4  10  10       13.80       11.34      2.27 o 
  -3  10  10       12.89        9.92      2.08 o 
  -2  10  10       23.37       27.61      4.45 o 
  -1  10  10       15.13       17.16      7.30 o 
   0  10  10       64.73       57.10      4.08 o 
   1  10  10        0.56        1.51      2.67 o 
   2  10  10       17.95       15.98      2.65 o 
   3  10  10        9.27       12.82      3.56 o 
  -3  11  10        5.87        6.20      2.67 o 
  -2  11  10       15.91       12.11      3.56 o 
  -1  11  10        2.66        5.43      3.12 o 
   0  11  10        4.00       11.03      2.39 o 
   1  11  10        0.45        0.11      2.76 o 
  -7   1  11        8.31        9.57      3.56 o 
  -6   1  11        0.03       -0.20      1.32 o 
  -5   1  11        8.30        6.12      1.34 o 
  -4   1  11       32.17       31.61      2.42 o 
  -3   1  11       69.14       75.36      2.02 o 
  -2   1  11      157.84      162.49      3.07 o 
  -1   1  11       23.18       23.06      1.22 o 
   0   1  11       80.80       85.83      2.13 o 
   1   1  11       18.91       19.56      1.59 o 
   2   1  11       59.11       55.45      2.51 o 
   3   1  11        3.34        5.75      1.36 o 
   4   1  11        0.53        0.47      1.51 o 
   5   1  11        0.45        1.08      1.50 o 
  -7   2  11        9.37        6.06      1.89 o 
  -6   2  11        0.43        0.71      1.11 o 
  -5   2  11        4.66        3.63      1.11 o 
  -4   2  11       34.84       40.12      2.16 o 
  -3   2  11        0.20        0.04      0.78 o 
  -2   2  11        7.94        8.55      1.13 o 
  -1   2  11       18.93       20.90      1.19 o 
   0   2  11      191.98      182.46      3.82 o 
   1   2  11      502.80      514.16      8.82 o 
   2   2  11      137.21      139.89      3.90 o 
   3   2  11      202.85      186.30      5.46 o 
   4   2  11        1.14       -0.22      1.32 o 
   5   2  11        9.37        9.18      2.26 o 
  -7   3  11        4.62        2.70      1.36 o 
  -6   3  11        0.19        0.17      1.02 o 
  -5   3  11       34.22       30.30      2.40 o 
  -4   3  11        1.15        1.20      0.87 o 
  -3   3  11        0.33        0.69      0.84 o 
  -2   3  11        1.37       -0.17      0.69 o 
  -1   3  11       29.38       30.90      1.76 o 
   0   3  11       40.56       38.84      2.37 o 
   1   3  11      122.09      117.33      3.36 o 
   2   3  11       49.53       44.20      2.64 o 
   3   3  11      102.10       96.70      3.77 o 
   4   3  11        0.31        2.32      1.51 o 
   5   3  11        1.79        0.63      2.14 o 
  -6   4  11        2.26        0.01      1.16 o 
  -5   4  11       11.60       10.19      1.64 o 
  -4   4  11      116.16      123.81      4.91 o 
  -3   4  11       96.35       94.87      3.37 o 
  -2   4  11       68.93       68.34      2.57 o 
  -1   4  11       40.07       39.22      1.96 o 
   0   4  11       33.53       42.03      5.88 o 
   1   4  11      555.06      606.24     10.39 o 
   2   4  11        1.39        0.81      1.61 o 
   3   4  11       18.58        9.35      1.57 o 
   4   4  11        1.52        3.38      2.49 o 
   5   4  11        0.02       -0.36      1.50 o 
  -6   5  11        3.21        1.76      1.40 o 
  -5   5  11        3.31       -0.23      1.60 o 
  -4   5  11        1.35        0.80      1.26 o 
  -3   5  11        0.25        1.29      1.11 o 
  -2   5  11      339.71      332.87     11.29 o 
  -1   5  11       72.69       74.93      3.46 o 
   0   5  11        0.61        1.22      1.41 o 
   1   5  11      321.32      311.78     12.88 o 
   2   5  11       99.84       96.56      4.52 o 
   3   5  11        8.70        8.05      2.00 o 
   4   5  11        1.38        3.54      2.67 o 
   5   5  11        8.31       12.07      2.35 o 
  -6   6  11       19.64       16.10      2.09 o 
  -5   6  11       16.27       15.95      2.52 o 
  -4   6  11       20.17       12.99      2.13 o 
  -3   6  11      121.40      124.29      8.56 o 
  -2   6  11        2.58        4.87      2.29 o 
  -1   6  11       82.10       82.18      5.08 o 
   0   6  11       20.34       27.01      3.47 o 
   1   6  11       53.41       44.73      5.17 o 
   2   6  11        0.40        0.53      1.60 o 
   3   6  11        0.03        1.07      1.39 o 
   4   6  11        7.36        6.68      2.02 o 
  -5   7  11       38.54       35.59      3.39 o 
  -4   7  11        4.79        5.03      1.70 o 
  -3   7  11       38.52       36.85      4.81 o 
  -2   7  11       13.27       12.08      1.52 o 
  -1   7  11        0.75       -0.80      1.13 o 
   0   7  11       57.74       63.94      4.15 o 
   1   7  11       11.16        9.98      3.03 o 
   2   7  11       15.50       16.21      3.56 o 
   3   7  11        3.91        2.14      2.32 o 
   4   7  11       24.58       30.72      3.74 o 
  -5   8  11        8.96        2.13      2.58 o 
  -4   8  11        0.60        0.21      1.44 o 
  -3   8  11       18.59       18.67      4.90 o 
  -2   8  11       29.23       23.47      4.90 o 
  -1   8  11        6.19        3.96      2.05 o 
   0   8  11       23.88       23.79      2.90 o 
   1   8  11        5.93        2.32      1.96 o 
   2   8  11        0.86       -0.53      2.14 o 
   3   8  11        7.62        8.19      3.03 o 
  -4   9  11        5.72        5.41      1.88 o 
  -3   9  11        0.28        0.74      1.50 o 
  -2   9  11       27.89       22.06      2.77 o 
  -1   9  11        0.75        1.81      1.57 o 
   0   9  11        0.32        0.26      1.44 o 
   1   9  11       10.95       11.57      2.67 o 
   2   9  11        0.03       -1.44      1.44 o 
   3   9  11        3.81        3.38      2.67 o 
  -3  10  11       29.97       32.23      3.27 o 
  -2  10  11      106.85      114.30      7.85 o 
  -1  10  11        8.66       10.63      2.39 o 
   0  10  11        8.07        6.11      2.00 o 
   1  10  11        0.71        0.24      4.01 o 
   2  10  11        0.02       -0.09      1.76 o 
  -1  11  11       30.92       25.41      3.39 o 
   0  11  11       58.79       70.27      4.78 o 
  -6   0  12        3.12        0.89      2.14 o 
  -5   0  12        1.51        0.53      1.60 o 
  -4   0  12       10.54       12.83      2.85 o 
  -3   0  12       17.19       18.95      2.59 o 
  -2   0  12      112.45      115.66      3.54 o 
  -1   0  12      446.89      455.04      7.87 o 
   0   0  12      276.34      277.84      8.09 o 
   1   0  12        6.41       11.49      1.95 o 
   2   0  12        1.59       -0.12      1.19 o 
   3   0  12      190.52      170.49      9.10 o 
   4   0  12        3.28        2.32      2.32 o 
   5   0  12       13.24       12.65      3.56 o 
  -6   1  12        0.34        3.03      1.51 o 
  -5   1  12        5.88        4.50      1.29 o 
  -4   1  12        0.93        1.57      1.29 o 
  -3   1  12       70.04       72.37      2.32 o 
  -2   1  12      156.08      162.74      4.72 o 
  -1   1  12      386.20      411.81      7.19 o 
   0   1  12      258.29      252.32      5.28 o 
   1   1  12        1.46        2.36      0.91 o 
   2   1  12        0.38       -0.89      0.89 o 
   3   1  12        0.82        1.31      1.37 o 
   4   1  12        0.95        0.43      1.28 o 
   5   1  12        0.97        1.09      1.69 o 
  -6   2  12        1.28        2.84      1.27 o 
  -5   2  12       41.52       39.97      2.63 o 
  -4   2  12       49.36       55.20      4.27 o 
  -3   2  12        0.36        0.00      0.72 o 
  -2   2  12        3.60        3.50      0.95 o 
  -1   2  12        8.84        7.46      2.09 o 
   0   2  12       16.92       22.43      1.55 o 
   1   2  12        8.58        5.35      1.08 o 
   2   2  12      104.12       81.73      3.50 o 
   3   2  12        5.69        4.08      1.62 o 
   4   2  12       11.17        7.82      3.56 o 
   5   2  12        0.00        0.67      1.70 o 
  -6   3  12        5.56        4.99      1.46 o 
  -5   3  12       19.12       21.37      2.09 o 
  -4   3  12       32.95       37.84      5.39 o 
  -3   3  12       39.50       36.94      2.96 o 
  -2   3  12       23.21       27.62      1.83 o 
  -1   3  12       42.12       46.91      2.82 o 
   0   3  12      354.65      367.07      8.62 o 
   1   3  12        1.68        1.29      1.02 o 
   2   3  12       14.61        6.35      1.61 o 
   3   3  12       56.97       38.44      3.46 o 
   4   3  12        0.00       -0.48      1.28 o 
   5   3  12        3.05        1.43      2.40 o 
  -6   4  12        0.09       -1.39      1.39 o 
  -5   4  12       24.17       23.68      2.23 o 
  -4   4  12      106.08      106.24      5.44 o 
  -3   4  12       49.90       49.26      3.85 o 
  -2   4  12      301.65      322.76      6.36 o 
  -1   4  12      201.38      194.49      7.45 o 
   0   4  12      527.09      538.07     18.83 o 
   1   4  12       21.50       19.90      2.45 o 
   2   4  12       90.28       84.32      6.95 o 
   3   4  12       58.08       59.65      4.08 o 
   4   4  12       20.33       15.56      2.58 o 
  -6   5  12        1.00        0.16      1.27 o 
  -5   5  12       11.42       13.85      3.12 o 
  -4   5  12        4.33        4.77      1.57 o 
  -3   5  12       63.07       62.78      3.75 o 
  -2   5  12      225.42      244.69      6.03 o 
  -1   5  12      294.67      303.61      8.97 o 
   0   5  12      160.25      183.83      9.64 o 
   1   5  12       17.13       22.45      3.92 o 
   2   5  12        0.02       -1.16      1.39 o 
   3   5  12        0.07        0.56      1.44 o 
   4   5  12        1.45       -0.62      1.64 o 
  -5   6  12        1.31        0.19      1.51 o 
  -4   6  12        2.54        0.59      1.32 o 
  -3   6  12        7.77        6.11      1.70 o 
  -2   6  12       88.27       95.31      6.06 o 
  -1   6  12        0.00        1.07      1.78 o 
   0   6  12       15.85       15.63      2.26 o 
   1   6  12        0.22        2.85      2.32 o 
   2   6  12       15.53       11.76      3.38 o 
   3   6  12        0.62        0.83      1.60 o 
   4   6  12        1.66        0.79      2.94 o 
  -5   7  12        0.97       -1.25      1.51 o 
  -4   7  12       26.65       27.83      3.65 o 
  -3   7  12       12.97       12.87      2.18 o 
  -2   7  12       49.99       49.25      3.96 o 
  -1   7  12        1.55        0.89      1.44 o 
   0   7  12        8.73        7.12      1.88 o 
   1   7  12        6.69       11.40      3.56 o 
   2   7  12       35.83       37.59      5.35 o 
   3   7  12        0.44        1.60      2.49 o 
  -4   8  12       11.12        9.95      2.13 o 
  -3   8  12       43.80       40.98      3.42 o 
  -2   8  12      115.69      119.72      9.18 o 
  -1   8  12        2.34        4.03      2.23 o 
   0   8  12        0.63        1.79      1.62 o 
   1   8  12       12.95        9.66      2.20 o 
   2   8  12        3.38        0.71      2.49 o 
   3   8  12        1.50        1.07      2.49 o 
  -3   9  12       55.37       55.42      6.24 o 
  -2   9  12        3.65        4.50      1.82 o 
  -1   9  12        0.91       -0.18      2.23 o 
   0   9  12        9.93        8.37      2.26 o 
   1   9  12       70.73       78.59      4.98 o 
   2   9  12        0.29       -1.00      1.69 o 
  -2  10  12        1.80        0.71      2.32 o 
  -1  10  12        2.21        1.09      3.03 o 
   0  10  12        0.12        0.89      1.64 o 
  -6   1  13        1.29       -0.78      1.37 o 
  -5   1  13        0.02        3.35      1.57 o 
  -4   1  13        5.95        6.16      1.37 o 
  -3   1  13       54.14       56.95      2.31 o 
  -2   1  13       58.49       58.83      1.97 o 
  -1   1  13       92.29       89.68      2.62 o 
   0   1  13       34.70       36.66      2.80 o 
   1   1  13      163.72      156.82      4.91 o 
   2   1  13       25.61       27.16      2.96 o 
   3   1  13       36.01       41.20      3.72 o 
   4   1  13        3.33        4.07      1.95 o 
  -6   2  13        5.75        3.38      1.76 o 
  -5   2  13        4.92        4.14      1.26 o 
  -4   2  13       25.43       27.31      2.23 o 
  -3   2  13       12.32       11.81      1.32 o 
  -2   2  13       85.67      100.50      3.14 o 
  -1   2  13      125.06      130.81      4.48 o 
   0   2  13      100.71      101.41      3.47 o 
   1   2  13       94.14       94.02      3.73 o 
   2   2  13        8.79        8.76      2.00 o 
   3   2  13       28.91       34.31      7.04 o 
   4   2  13        0.47       -0.82      2.40 o 
  -6   3  13        0.87        0.58      1.18 o 
  -5   3  13        0.86       -0.11      1.12 o 
  -4   3  13      107.66      116.26      4.12 o 
  -3   3  13       49.07       47.46      2.69 o 
  -2   3  13       75.58       69.61      6.49 o 
  -1   3  13      150.86      148.27      9.73 o 
   0   3  13        4.72        4.45      2.67 o 
   1   3  13        6.81        4.73      2.40 o 
   2   3  13        0.90        0.28      2.14 o 
   3   3  13       15.14       13.04      4.10 o 
   4   3  13        7.13        7.02      2.08 o 
  -5   4  13       75.97       81.03      3.74 o 
  -4   4  13       12.29       15.56      2.33 o 
  -3   4  13       40.88       45.66      2.72 o 
  -2   4  13       15.99       14.34      2.50 o 
  -1   4  13        0.56        0.02      2.85 o 
   0   4  13       11.08        7.48      2.85 o 
   1   4  13      175.90      166.35      9.46 o 
   2   4  13        5.30        3.68      2.05 o 
   3   4  13        0.76        1.14      1.62 o 
   4   4  13        0.80       -0.78      1.78 o 
  -5   5  13        0.87        0.50      1.20 o 
  -4   5  13       30.21       26.61      2.94 o 
  -3   5  13        5.20        4.83      1.31 o 
  -2   5  13       17.15       16.67      2.43 o 
  -1   5  13       84.95       92.25      4.66 o 
   0   5  13       40.71       51.59      4.03 o 
   1   5  13       60.14       53.47      5.88 o 
   2   5  13       50.52       69.14      6.77 o 
   3   5  13       21.24       21.09      3.47 o 
  -5   6  13       16.25       16.02      2.58 o 
  -4   6  13       12.69       12.80      2.20 o 
  -3   6  13       37.86       35.65      2.56 o 
  -2   6  13       20.14       25.07      3.02 o 
  -1   6  13        0.03        0.88      2.49 o 
   0   6  13        1.17        1.11      2.94 o 
   1   6  13        1.45        3.56      2.32 o 
   2   6  13        6.15        5.34      3.03 o 
   3   6  13        4.90        6.41      3.21 o 
  -4   7  13       38.59       39.88      3.52 o 
  -3   7  13        5.80        3.74      2.32 o 
  -2   7  13        0.00       -0.94      1.51 o 
  -1   7  13        6.91        4.45      2.58 o 
   0   7  13        4.67        5.00      2.67 o 
   1   7  13        0.37       -0.37      1.41 o 
   2   7  13        3.86       -0.18      2.49 o 
  -3   8  13       17.67       15.85      3.92 o 
  -2   8  13        0.37        0.96      1.62 o 
  -1   8  13        4.04        1.97      1.50 o 
   0   8  13        1.61        3.94      1.87 o 
   1   8  13       23.70       26.37      3.32 o 
   2   8  13        0.71        2.49      2.67 o 
  -2   9  13       10.16       12.08      3.03 o 
  -1   9  13        0.92       -1.00      3.21 o 
   0   9  13        9.45        7.02      2.38 o 
  -5   0  14        3.71        2.32      2.14 o 
  -4   0  14        1.19        2.49      2.14 o 
  -3   0  14       15.36       17.99      3.21 o 
  -2   0  14        2.55        1.94      1.23 o 
  -1   0  14       16.91       17.90      2.39 o 
   0   0  14      103.34      100.20      4.73 o 
   1   0  14       42.04       49.18      5.35 o 
   2   0  14        3.09        0.89      2.14 o 
   3   0  14        0.27        1.78      2.14 o 
   4   0  14        0.38        3.38      2.85 o 
  -5   1  14        0.79        2.23      1.51 o 
  -4   1  14      104.20      110.49      5.17 o 
  -3   1  14      374.64      386.01      7.15 o 
  -2   1  14      278.06      287.66      5.73 o 
  -1   1  14       21.57       26.09      2.14 o 
   0   1  14        2.35        4.99      1.75 o 
   1   1  14        1.30        1.69      1.57 o 
   2   1  14        3.25        2.76      1.87 o 
   3   1  14        0.07        0.66      1.62 o 
  -5   2  14        2.94        0.31      1.21 o 
  -4   2  14        9.18       11.65      1.70 o 
  -3   2  14        0.48        0.63      0.97 o 
  -2   2  14       38.93       45.17      2.66 o 
  -1   2  14       34.92       37.34      3.34 o 
   0   2  14       15.11       10.25      2.05 o 
   1   2  14        2.68        1.83      1.57 o 
   2   2  14        3.92        2.41      1.62 o 
   3   2  14        1.48        2.74      1.80 o 
  -5   3  14       28.71       27.45      2.50 o 
  -4   3  14       96.95      106.34      3.95 o 
  -3   3  14       69.93       68.97      5.00 o 
  -2   3  14        0.45        1.29      1.44 o 
  -1   3  14        4.43        2.92      1.54 o 
   0   3  14        0.01       -1.42      1.96 o 
   1   3  14       21.20       20.03      2.69 o 
   2   3  14        0.33        2.85      1.76 o 
   3   3  14        0.00       -0.49      1.78 o 
  -5   4  14        1.36        1.90      1.29 o 
  -4   4  14       40.39       39.00      2.67 o 
  -3   4  14        0.43        0.60      1.18 o 
  -2   4  14      118.65      122.83      5.54 o 
  -1   4  14       15.99       14.25      2.45 o 
   0   4  14        0.64        2.49      2.49 o 
   1   4  14       12.13       11.58      3.21 o 
   2   4  14        0.30        1.87      1.64 o 
   3   4  14        4.08        5.75      2.08 o 
  -4   5  14       43.27       36.12      3.65 o 
  -3   5  14       60.20       59.93      4.34 o 
  -2   5  14       21.34       19.84      5.34 o 
  -1   5  14       47.60       50.11      4.90 o 
   0   5  14        0.57       -0.89      1.39 o 
   1   5  14       42.99       45.62      5.88 o 
   2   5  14        1.39        0.36      2.32 o 
   3   5  14        0.11        3.10      1.95 o 
  -4   6  14        5.28        5.95      1.92 o 
  -3   6  14       13.31       16.57      2.85 o 
  -2   6  14       45.06       48.45      4.15 o 
  -1   6  14       48.29       51.10      4.15 o 
   0   6  14        2.56        0.71      1.51 o 
   1   6  14        3.58        2.32      2.85 o 
   2   6  14        0.58       -0.89      2.14 o 
  -3   7  14        0.47       -0.71      1.96 o 
  -2   7  14        2.15        1.92      1.88 o 
  -1   7  14       32.05       28.35      7.13 o 
   0   7  14        6.45        6.46      2.08 o 
   1   7  14        6.53        9.07      4.01 o 
  -2   8  14        2.30        3.76      3.65 o 
  -1   8  14        5.80        3.03      1.89 o 
   0   8  14       12.22       15.38      3.21 o 
  -5   1  15        6.77        5.37      1.95 o 
  -4   1  15       48.02       47.57      6.59 o 
  -3   1  15       49.01       51.64      3.50 o 
  -2   1  15        2.60        1.84      1.12 o 
  -1   1  15       10.69       11.17      2.00 o 
   0   1  15        1.91        0.53      1.50 o 
   1   1  15        5.33        7.86      2.40 o 
   2   1  15        0.43        0.45      1.64 o 
   3   1  15        2.76        7.00      2.26 o 
  -4   2  15        1.34        1.53      1.28 o 
  -3   2  15       17.63       15.15      2.80 o 
  -2   2  15        0.00        2.76      1.21 o 
  -1   2  15        0.14        0.51      1.57 o 
   0   2  15        7.07        4.45      2.49 o 
   1   2  15       67.26       55.78      7.93 o 
   2   2  15       10.57        6.01      2.49 o 
  -4   3  15       64.74       62.30      3.39 o 
  -3   3  15        0.28       -0.32      0.98 o 
  -2   3  15        0.02        0.31      1.87 o 
  -1   3  15       61.19       62.35      4.34 o 
   0   3  15        0.32       -0.71      1.96 o 
   1   3  15        0.92        3.74      2.67 o 
   2   3  15        6.07        8.48      2.20 o 
  -4   4  15       10.48       12.96      1.95 o 
  -3   4  15        0.17       -0.55      1.62 o 
  -2   4  15        0.60        1.20      1.50 o 
  -1   4  15       19.98       21.17      2.96 o 
   0   4  15       17.62       27.61      4.99 o 
   1   4  15        0.39        0.53      2.32 o 
   2   4  15        0.86       -0.53      2.14 o 
  -3   5  15        2.71        0.46      1.57 o 
  -2   5  15       19.17       15.56      2.71 o 
  -1   5  15        0.08        1.87      1.76 o 
   0   5  15        0.04        1.41      1.70 o 
   1   5  15        5.81        2.85      2.85 o 
  -2   6  15        7.44        1.35      2.32 o 
  -1   6  15       21.55       18.44      2.96 o 
   0   6  15       20.21       26.00      3.53 o 
  -3   0  16        9.30        9.26      2.85 o 
  -1   0  16       10.11        8.82      2.58 o 
   0   0  16        2.08        1.07      2.49 o 
   1   0  16        7.67       12.11      3.56 o 
  -3   1  16       17.00       20.33      2.71 o 
  -2   1  16       13.41       14.02      2.38 o 
  -1   1  16       68.37       86.76      5.02 o 
   0   1  16        1.20        0.04      1.70 o 
   1   1  16        1.11       -0.62      1.76 o 
  -3   2  16       10.36        7.62      1.72 o 
  -2   2  16        0.13       -0.05      1.20 o 
  -1   2  16        1.04        0.20      1.87 o 
   0   2  16        7.17        5.88      3.03 o 
   1   2  16        0.25        1.42      1.76 o 
  -3   3  16        0.01       -0.98      1.33 o 
  -2   3  16        6.10        7.85      2.00 o 
  -1   3  16        9.50       13.99      2.71 o 
   0   3  16       15.52       24.05      4.81 o 
   1   3  16       20.16       31.35      5.34 o 
  -2   4  16        0.33        0.45      1.64 o 
  -1   4  16        9.11        8.38      2.26 o 
   0   4  16        0.11        1.25      1.89 o 
                                                 
